# Supplementary material for: FgFAD12 Regulates Vegetative Growth, Pathogenicity and Linoleic Acid Biosynthesis in Fusarium graminearum
Source: J Fungi (Basel). 2024 Apr 14;10(4):288. doi: 10.3390/jof10040288 (PMC11051453; doi:10.3390/jof10040288)
Supplement: Supplementary file 1 [file jof-10-00288-s001.zip › Table S2.xls]

gene_id	expression_FAD	expression_PH1	log2FC(FAD/PH1)	pval	padj	regulate	significant	fpkm_Fad_1	fpkm_Fad_2	fpkm_Fad_3	fpkm_PH1_1	fpkm_PH1_2	fpkm_PH1_3	chr	start	end	strand	gene_name	gene_biotype	GO_biological_process	GO_cellular_component	GO_molecular_function	KEGG_genes	KEGG_pathways	gene_length	NR_tophit_name	NR_tophit_description	Swissprot_tophit_name	Swissprot_tophit_description	String_tophit_name	String_tophit_description	COG	KOG	NOG	Pfam
FGSG_00036	1.489812789	0.081655565	4.03241614	6.68E-62	4.76E-61	up	yes	1.5318936	1.50640049	1.431144276	0.114462101	0.051839607	0.078664986	1	145658	150697	-	FGSG_00036	--	GO:0042759|long-chain fatty acid biosynthetic process	--	GO:0000287|magnesium ion binding; GO:0004315|3-oxoacyl-[acyl-carrier-protein] synthase activity; GO:0004316|3-oxoacyl-[acyl-carrier-protein] reductase (NADPH) activity; GO:0004321|fatty-acyl-CoA synthase activity; GO:0008897|holo-[acyl-carrier-protein] synthase activity; GO:0102131|3-oxo-glutaryl-[acp] methyl ester reductase activity; GO:0102132|3-oxo-pimeloyl-[acp] methyl ester reductase activity	ko:K00667|FAS2	ko00061|Fatty acid biosynthesis; ko01100|Metabolic pathways; ko01212|Fatty acid metabolism	4797	XP_011315622.1	XP_011315622.1 hypothetical protein FGSG_00036 [Fusarium graminearum PH-1]	sp|P78615|FAS2_EMEND	sp|P78615|FAS2_EMEND Fatty acid synthase subunit alpha OS=Emericella nidulans GN=fasA PE=3 SV=1	_	_	_	_	_	PF00109.23|ketoacyl-synt|Beta-ketoacyl synthase, N-terminal domain|ESU05137|m.76:1052-1260;PF02801.19|Ketoacyl-synt_C|Beta-ketoacyl synthase, C-terminal domain|ESU05137|m.76:1389-1478
FGSG_00043	12.29862989	0.923281272	3.721214425	3.07E-107	3.11E-106	up	yes	12.45071379	12.42437454	12.02080134	0.958993346	1.041149679	0.76970079	1	199051	200085	-	FGSG_00043	--	--	--	GO:0016491|oxidoreductase activity	--	--	1035	XP_011315632.1	XP_011315632.1 hypothetical protein FGSG_00043 [Fusarium graminearum PH-1]	sp|Q2UPB5|ACLD_ASPOR	sp|Q2UPB5|ACLD_ASPOR Thioredoxin reductase aclD OS=Aspergillus oryzae (strain ATCC 42149 / RIB 40) GN=aclD PE=3 SV=1	_	_	_	_	_	PF07992.11|Pyr_redox_2|Pyridine nucleotide-disulphide oxidoreductase|ESU05147|m.90:7-323;PF00890.21|FAD_binding_2|FAD binding domain|ESU05147|m.90:6-40
FGSG_00044	7.18495271	0.54768844	3.689453933	5.53E-56	3.73E-55	up	yes	6.319653938	8.367534911	6.867669281	0.588434426	0.470488572	0.584142322	1	200324	201292	+	FGSG_00044	--	--	--	--	--	--	969	XP_011315633.1	XP_011315633.1 hypothetical protein FGSG_00044 [Fusarium graminearum PH-1]	_	_	_	_	_	_	_	PF12697.4|Abhydrolase_6|Alpha/beta hydrolase family|ESU05148|m.91:55-309
FGSG_00045	62.87098255	21.94016776	1.518391795	3.01E-147	3.78E-146	up	yes	63.09711818	63.36658299	62.14924648	20.81976645	22.43148351	22.56925331	1	202246	203094	-	FGSG_00045	--	GO:0009395|phospholipid catabolic process; GO:0030336|negative regulation of cell migration; GO:0046464|acylglycerol catabolic process; GO:0046889|positive regulation of lipid biosynthetic process; GO:0060292|long-term synaptic depression; GO:2000124|regulation of endocannabinoid signaling pathway	GO:0005739|mitochondrion; GO:0016021|integral component of membrane; GO:0032281|AMPA glutamate receptor complex; GO:0070062|extracellular exosome	GO:0004620|phospholipase activity; GO:0047372|acylglycerol lipase activity	--	--	849	XP_011315634.1	XP_011315634.1 hypothetical protein FGSG_00045 [Fusarium graminearum PH-1]	sp|Q1LZ86|ABHD6_BOVIN	sp|Q1LZ86|ABHD6_BOVIN Monoacylglycerol lipase ABHD6 OS=Bos taurus GN=ABHD6 PE=2 SV=1	_	_	_	_	_	PF12697.4|Abhydrolase_6|Alpha/beta hydrolase family|ESU05149|m.92:47-263;PF00561.17|Abhydrolase_1|alpha/beta hydrolase fold|ESU05149|m.92:46-144;PF12146.5|Hydrolase_4|Serine aminopeptidase, S33|ESU05149|m.92:46-149
FGSG_00046	4.933032725	0.198084339	4.570156164	1.06E-50	6.71E-50	up	yes	4.633899836	5.181004788	4.984193551	0.175255251	0.124203541	0.294794226	1	203559	208625	+	FGSG_00046	--	--	GO:0005886|plasma membrane; GO:0016021|integral component of membrane	GO:0005524|ATP binding; GO:0042626|ATPase-coupled transmembrane transporter activity	--	--	4338	XP_011315635.1	XP_011315635.1 hypothetical protein FGSG_00046 [Fusarium graminearum PH-1]	sp|Q8J2Q1|FUM19_GIBM7	sp|Q8J2Q1|FUM19_GIBM7 ABC transporter FUM19 OS=Gibberella moniliformis (strain M3125 / FGSC 7600) GN=FUM19 PE=2 SV=1	_	_	_	_	_	PF00005.24|ABC_tran|ABC transporter|ESU05150|m.93:610-745;PF00005.24|ABC_tran|ABC transporter|ESU05150|m.93:1227-1370;PF00664.20|ABC_membrane|ABC transporter transmembrane region|ESU05150|m.93:260-528;PF00664.20|ABC_membrane|ABC transporter transmembrane region|ESU05150|m.93:969-1160
FGSG_00047	0.901599451	0.040335523	4.178751239	1.49E-11	4.13E-11	up	yes	1.175197963	0.596989104	0.932611284	0	0.0299897	0.091016869	1	209093	210926	+	FGSG_00047	--	--	--	--	--	--	1382	XP_011315636.1	XP_011315636.1 hypothetical protein FGSG_00047 [Fusarium graminearum PH-1]	_	_	_	_	_	_	_	PF00975.17|Thioesterase|Thioesterase domain|ESU05151|m.94:47-131
FGSG_00048	2.877582381	0	8.173718296	4.81E-16	1.58E-15	up	yes	2.671790866	2.954192517	3.00676376	0	0	0	1	211641	212901	+	FGSG_00048	--	GO:0009267|cellular response to starvation	--	GO:0046872|metal ion binding; GO:0051213|dioxygenase activity	--	--	1146	XP_011315637.1	XP_011315637.1 hypothetical protein FGSG_00048 [Fusarium graminearum PH-1]	sp|F4IY03|DIOX1_ARATH	sp|F4IY03|DIOX1_ARATH Probable 2-oxoglutarate-dependent dioxygenase At3g49630 OS=Arabidopsis thaliana GN=At3g49630 PE=3 SV=1	_	_	_	_	_	PF14226.3|DIOX_N|non-haem dioxygenase in morphine synthesis N-terminal|ESU05152|m.95:8-129;PF03171.17|2OG-FeII_Oxy|2OG-Fe(II) oxygenase superfamily|ESU05152|m.95:184-288
FGSG_00049	5.090412984	0	8.994470258	7.10E-19	2.53E-18	up	yes	4.47225459	5.075867566	5.723116797	0	0	0	1	213485	214990	+	FGSG_00049	--	GO:0009082|branched-chain amino acid biosynthetic process; GO:0009403|toxin biosynthetic process	--	GO:0052654|L-leucine transaminase activity; GO:0052655|L-valine transaminase activity; GO:0052656|L-isoleucine transaminase activity	ko:K00826|E2.6.1.42,ilvE	ko00270|Cysteine and methionine metabolism; ko00280|Valine, leucine and isoleucine degradation; ko00290|Valine, leucine and isoleucine biosynthesis; ko00770|Pantothenate and CoA biosynthesis; ko01100|Metabolic pathways; ko01110|Biosynthesis of secondary metabolites; ko01130|Biosynthesis of antibiotics; ko01210|2-Oxocarboxylic acid metabolism; ko01230|Biosynthesis of amino acids	1149	XP_011315638.1	XP_011315638.1 hypothetical protein FGSG_00049 [Fusarium graminearum PH-1]	sp|Q9Y885|TOXF_COCCA	sp|Q9Y885|TOXF_COCCA Putative branched-chain-amino-acid aminotransferase TOXF OS=Cochliobolus carbonum GN=TOXF PE=3 SV=1	_	_	_	_	_	PF01063.16|Aminotran_4|Amino-transferase class IV|ESU05153|m.96:70-295
FGSG_00051	33.88356321	8.919883846	1.924298	7.49E-113	7.88E-112	up	yes	33.21316125	34.44207417	33.99545422	7.708811868	9.683392171	9.367447499	1	217735	218843	-	FGSG_00051	--	GO:0006807|nitrogen compound metabolic process	--	GO:0047428|arylacetonitrilase activity	--	--	978	XP_011315641.1	XP_011315641.1 hypothetical protein FGSG_00051 [Fusarium graminearum PH-1]	sp|A2RA31|NIT2_ASPNC	sp|A2RA31|NIT2_ASPNC Arylacetonitrilase OS=Aspergillus niger (strain CBS 513.88 / FGSC A1513) GN=An18g01740 PE=1 SV=1	_	_	_	_	_	PF00795.19|CN_hydrolase|Carbon-nitrogen hydrolase|ESU05156|m.99:15-290
FGSG_00052	2.955651588	0.839497158	1.80366809	4.28E-11	1.16E-10	up	yes	3.278150298	2.534550615	3.05425385	1.162666842	0.705283306	0.650541327	1	219527	220686	+	FGSG_00052	--	--	--	--	--	--	999	XP_011315642.1	XP_011315642.1 hypothetical protein FGSG_00052 [Fusarium graminearum PH-1]	_	_	_	_	_	_	_	PF04082.15|Fungal_trans|Fungal specific transcription factor domain|ESU05157|m.100:109-319;PF00172.15|Zn_clus|Fungal Zn(2)-Cys(6) binuclear cluster domain|ESU05157|m.100:8-39
FGSG_00053	1.467370921	0.111467404	3.60439097	6.34E-16	2.07E-15	up	yes	1.597094281	1.706545085	1.098473397	0.192421483	0.110144405	0.031836323	1	221823	223139	-	FGSG_00053	--	GO:0006081|cellular aldehyde metabolic process	--	GO:0018456|aryl-alcohol dehydrogenase (NAD+) activity	--	--	1317	XP_011315643.1	XP_011315643.1 aryl-alcohol dehydrogenase [Fusarium graminearum PH-1]	sp|P42884|AAD14_YEAST	sp|P42884|AAD14_YEAST Putative aryl-alcohol dehydrogenase AAD14 OS=Saccharomyces cerevisiae (strain ATCC 204508 / S288c) GN=AAD14 PE=1 SV=1	_	_	_	_	_	PF00248.18|Aldo_ket_red|Aldo/keto reductase family|ESU05158|m.101:30-334
FGSG_00080	1.109929294	0.256924649	2.068903207	3.02E-06	6.20E-06	up	yes	0.670784299	1.461075379	1.197928203	0.225097708	0.240963756	0.304712484	1	300590	301621	-	FGSG_00080	--	--	--	--	--	--	1032	XP_011315676.1	XP_011315676.1 hypothetical protein FGSG_00080 [Fusarium graminearum PH-1]	_	_	_	_	_	_	_	PF00797.14|Acetyltransf_2|N-acetyltransferase|ESU05191|m.142:61-330
FGSG_00116	19.11166421	7.634469717	1.322719758	2.17E-67	1.63E-66	up	yes	19.84950402	18.36309545	19.12239316	7.565527782	7.231889382	8.105991985	1	391529	393306	+	FGSG_00116	--	--	--	--	--	--	1619	XP_011315718.1	XP_011315718.1 hypothetical protein FGSG_00116 [Fusarium graminearum PH-1]	_	_	_	_	_	_	_	PF13520.3|AA_permease_2|Amino acid permease|ESU05233|m.195:51-495;PF00324.18|AA_permease|Amino acid permease|ESU05233|m.195:74-505
FGSG_00140	6.784080243	1.055615601	2.672591148	1.01E-125	1.12E-124	up	yes	6.991585522	6.645984666	6.714670541	0.832129491	1.172333096	1.162384216	1	451965	455517	-	FGSG_00140	--	--	--	--	--	--	3553	XP_011315743.1	XP_011315743.1 hypothetical protein FGSG_00140 [Fusarium graminearum PH-1]	_	_	_	_	_	_	_	PF12796.4|Ank_2|Ankyrin repeats (3 copies)|ESU05258|m.225:531-620;PF12796.4|Ank_2|Ankyrin repeats (3 copies)|ESU05258|m.225:597-687;PF12796.4|Ank_2|Ankyrin repeats (3 copies)|ESU05258|m.225:813-872;PF13606.3|Ank_3|Ankyrin repeat|ESU05258|m.225:658-686;PF13606.3|Ank_3|Ankyrin repeat|ESU05258|m.225:843-871;PF13857.3|Ank_5|Ankyrin repeats (many copies)|ESU05258|m.225:829-876;PF00023.27|Ank|Ankyrin r…
FGSG_00163	1.437519569	0.52201164	1.444053136	3.06E-06	6.28E-06	up	yes	1.394325469	1.584475854	1.333757384	0.473975859	0.499554121	0.592504939	1	526618	528116	-	FGSG_00163	--	--	--	--	--	--	1203	XP_011315772.1	XP_011315772.1 hypothetical protein FGSG_00163 [Fusarium graminearum PH-1]	_	_	_	_	_	_	_	PF00240.20|ubiquitin|Ubiquitin family|ESU05287|m.266:198-250
FGSG_00175	106.1009359	39.49403432	1.42550145	1.95E-298	3.90E-297	up	yes	108.6266335	105.9977729	103.6784015	38.66814625	38.83551043	40.97844629	1	561329	562677	-	FGSG_00175	--	GO:0006099|tricarboxylic acid cycle	GO:0005759|mitochondrial matrix	GO:0004108|citrate (Si)-synthase activity; GO:0050440|2-methylcitrate synthase activity	ko:K01647|CS,gltA	ko00020|Citrate cycle (TCA cycle); ko00630|Glyoxylate and dicarboxylate metabolism; ko01100|Metabolic pathways; ko01110|Biosynthesis of secondary metabolites; ko01130|Biosynthesis of antibiotics; ko01200|Carbon metabolism; ko01210|2-Oxocarboxylic acid metabolism; ko01230|Biosynthesis of amino acids	1302	EYB34205.1	EYB34205.1 hypothetical protein FG05_00175 [Fusarium graminearum]	sp|C7C436|PRPC_GIBMO	sp|C7C436|PRPC_GIBMO 2-methylcitrate synthase, mitochondrial OS=Gibberella moniliformis GN=mcsA PE=1 SV=1	_	_	_	_	_	PF00285.18|Citrate_synt|Citrate synthase, C-terminal domain|ESU05303|m.287:2-383
FGSG_00176	87.39953182	34.23081344	1.352073636	1.03E-265	1.89E-264	up	yes	86.83356947	87.76654149	87.59848452	35.90442427	32.0866874	34.70132865	1	563987	565912	+	FGSG_00176	--	GO:0019629|propionate catabolic process, 2-methylcitrate cycle	GO:0005759|mitochondrial matrix	GO:0004451|isocitrate lyase activity; GO:0046421|methylisocitrate lyase activity	ko:K01637|E4.1.3.1,aceA	ko00630|Glyoxylate and dicarboxylate metabolism; ko01100|Metabolic pathways; ko01110|Biosynthesis of secondary metabolites; ko01200|Carbon metabolism	1871	XP_011315789.1	XP_011315789.1 isocitrate lyase [Fusarium graminearum PH-1]	sp|G9NNY7|ACEB_HYPAI	sp|G9NNY7|ACEB_HYPAI 2-methylisocitrate lyase, mitochondrial OS=Hypocrea atroviridis (strain ATCC 20476 / IMI 206040) GN=mcl PE=3 SV=1	_	_	_	_	_	PF00463.18|ICL|Isocitrate lyase family|ESU05304|m.289:77-600
FGSG_00195	2.377405449	0.956927395	1.303964129	7.22E-08	1.65E-07	up	yes	2.859057912	1.782079024	2.49107941	0.866147781	1.035371486	0.969262917	1	626316	627753	+	FGSG_00195	--	--	--	--	--	--	1341	XP_011315813.1	XP_011315813.1 hypothetical protein FGSG_00195 [Fusarium graminearum PH-1]	_	_	_	_	_	_	_	PF07690.13|MFS_1|Major Facilitator Superfamily|ESU05328|m.323:70-361
FGSG_00200	10.66597832	3.040864734	1.807078159	1.32E-48	8.17E-48	up	yes	11.6437504	9.531181981	10.82300258	2.86087696	3.680961797	2.580755445	1	636761	638696	-	FGSG_00200	--	--	--	--	--	--	1779	XP_011315818.1	XP_011315818.1 hypothetical protein FGSG_00200 [Fusarium graminearum PH-1]	_	_	_	_	_	_	_	PF00732.16|GMC_oxred_N|GMC oxidoreductase|ESU05333|m.329:6-303;PF05199.10|GMC_oxred_C|GMC oxidoreductase|ESU05333|m.329:418-553
FGSG_00217	32.47779283	9.339603865	1.796920587	4.10E-231	6.84E-230	up	yes	32.64082434	33.10827832	31.68427583	9.430359012	8.941652151	9.646800431	1	686426	688629	+	FGSG_00217	--	--	--	--	--	--	2058	XP_011315841.1	XP_011315841.1 hypothetical protein FGSG_00217 [Fusarium graminearum PH-1]	_	_	_	_	_	_	_	PF04082.15|Fungal_trans|Fungal specific transcription factor domain|ESU05356|m.351:184-370;PF00172.15|Zn_clus|Fungal Zn(2)-Cys(6) binuclear cluster domain|ESU05356|m.351:18-54
FGSG_00224	14.46538714	3.278404633	2.138142197	8.19E-111	8.50E-110	up	yes	14.50483501	13.05582686	15.83549955	3.548959285	2.918042162	3.368212453	1	701995	704264	-	FGSG_00224	--	--	--	--	--	--	2166	XP_011315849.1	XP_011315849.1 hypothetical protein FGSG_00224 [Fusarium graminearum PH-1]	sp|P39992|YEC3_YEAST	sp|P39992|YEC3_YEAST Uncharacterized protein YEL023C OS=Saccharomyces cerevisiae (strain ATCC 204508 / S288c) GN=YEL023C PE=4 SV=1	_	_	_	_	_	PF09994.6|DUF2235|Uncharacterized alpha/beta hydrolase domain (DUF2235)|ESU05364|m.361:20-494
FGSG_00258	4.893569967	1.761883129	1.468549015	5.88E-06	1.18E-05	up	yes	4.509068653	6.424107448	3.747533802	1.58954628	2.005440293	1.690662814	1	806284	807310	-	FGSG_00258	--	--	--	--	--	--	372	XP_011315899.1	XP_011315899.1 hypothetical protein FGSG_00258 [Fusarium graminearum PH-1]	_	_	_	_	_	_	_	_
FGSG_00267	59.49939402	26.51223299	1.165915182	5.52E-137	6.59E-136	up	yes	59.01587216	59.83882998	59.64347992	27.39544686	25.03465062	27.10660149	1	830666	832078	-	FGSG_00267	--	--	--	--	--	--	1413	XP_011315908.1	XP_011315908.1 hypothetical protein FGSG_00267 [Fusarium graminearum PH-1]	_	_	_	_	_	_	_	_
FGSG_00268	311.5853657	147.5607114	1.078267361	0	0	up	yes	312.6090643	306.6780355	315.4689972	148.4677513	149.4050281	144.8093547	1	833092	834359	+	FGSG_00268	--	--	--	--	ko:K12389|BTS,CLN3	--	1221	XP_011315909.1	XP_011315909.1 hypothetical protein FGSG_00268 [Fusarium graminearum PH-1]	_	_	_	_	_	_	_	PF02487.14|CLN3|CLN3 protein|ESU05424|m.443:19-392
FGSG_00278	323.924199	153.6116845	1.076318913	0	0	up	yes	316.02922	326.5810842	329.1622928	152.4297773	153.1775672	155.227709	1	864020	865646	+	FGSG_00278	--	GO:0009102|biotin biosynthetic process	GO:0005739|mitochondrion	GO:0004076|biotin synthase activity; GO:0008270|zinc ion binding; GO:0051537|2 iron, 2 sulfur cluster binding; GO:0051539|4 iron, 4 sulfur cluster binding	ko:K01012|bioB	ko00780|Biotin metabolism; ko01100|Metabolic pathways	1496	XP_011315923.1	XP_011315923.1 biotin synthase [Fusarium graminearum PH-1]	sp|P32451|BIOB_YEAST	sp|P32451|BIOB_YEAST Biotin synthase, mitochondrial OS=Saccharomyces cerevisiae (strain ATCC 204508 / S288c) GN=BIO2 PE=1 SV=2	_	_	_	_	_	PF06968.10|BATS|Biotin and Thiamin Synthesis associated domain|ESU05438|m.461:320-411;PF04055.18|Radical_SAM|Radical SAM superfamily|ESU05438|m.461:146-305
FGSG_00285	742.9046117	311.2105324	1.255259158	0	0	up	yes	742.8680388	742.1476667	743.6981295	310.4352965	315.455073	307.7412278	1	890640	892054	-	FGSG_00285	--	--	--	--	--	--	1366	XP_011315931.1	XP_011315931.1 hypothetical protein FGSG_00285 [Fusarium graminearum PH-1]	_	_	_	_	_	_	_	_
FGSG_00330	112.3429308	11.43574849	3.295154043	0	0	up	yes	108.7217412	113.5907411	114.7163102	11.93225619	10.30379789	12.0711914	1	1031642	1034860	+	FGSG_00330	--	GO:0019427|acetyl-CoA biosynthetic process from acetate	--	GO:0003987|acetate-CoA ligase activity; GO:0005524|ATP binding; GO:0016208|AMP binding	ko:K01895|ACSS,acs	ko00010|Glycolysis / Gluconeogenesis; ko00620|Pyruvate metabolism; ko00640|Propanoate metabolism; ko00680|Methane metabolism; ko01100|Metabolic pathways; ko01110|Biosynthesis of secondary metabolites; ko01130|Biosynthesis of antibiotics; ko01200|Carbon metabolism	2876	XP_011315979.1	XP_011315979.1 acetyl-coenzyme A synthetase [Fusarium graminearum PH-1]	sp|P16929|ACSA_NEUCR	sp|P16929|ACSA_NEUCR Acetyl-coenzyme A synthetase OS=Neurospora crassa (strain ATCC 24698 / 74-OR23-1A / CBS 708.71 / DSM 1257 / FGSC 987) GN=acu-5 PE=2 SV=2	_	_	_	_	_	PF00501.25|AMP-binding|AMP-binding enzyme|ESU05494|m.556:154-592;PF13193.3|AMP-binding_C|AMP-binding enzyme C-terminal domain|ESU05494|m.556:601-679;PF16177.2|ACAS_N|Acetyl-coenzyme A synthetase N-terminus|ESU05494|m.556:96-152
FGSG_00345	4.1752047	2.060245444	1.015496366	7.53E-12	2.12E-11	up	yes	4.167534392	4.290880387	4.067199322	1.953907242	2.101179521	2.12564957	1	1100528	1102213	-	FGSG_00345	--	--	GO:0005783|endoplasmic reticulum; GO:0016021|integral component of membrane	GO:0071916|dipeptide transmembrane transporter activity	--	--	1578	XP_011316001.1	XP_011316001.1 hypothetical protein FGSG_00345 [Fusarium graminearum PH-1]	sp|O74923|YJ7D_SCHPO	sp|O74923|YJ7D_SCHPO Uncharacterized transporter C757.13 OS=Schizosaccharomyces pombe (strain 972 / ATCC 24843) GN=SPCC757.13 PE=3 SV=1	_	_	_	_	_	PF07690.13|MFS_1|Major Facilitator Superfamily|ESU05516|m.587:80-446;PF06779.11|MFS_4|Uncharacterised MFS-type transporter YbfB|ESU05516|m.587:103-307
FGSG_00387	168.255135	72.99724985	1.204624637	0	0	up	yes	170.1947976	168.2669987	166.3036089	73.59623871	72.94155578	72.45395505	1	1240129	1242083	-	FGSG_00387	--	GO:0006006|glucose metabolic process	GO:0005737|cytoplasm	GO:0000287|magnesium ion binding; GO:0004614|phosphoglucomutase activity	ko:K01835|pgm	ko00010|Glycolysis / Gluconeogenesis; ko00030|Pentose phosphate pathway; ko00052|Galactose metabolism; ko00230|Purine metabolism; ko00500|Starch and sucrose metabolism; ko00520|Amino sugar and nucleotide sugar metabolism; ko01100|Metabolic pathways; ko01110|Biosynthesis of secondary metabolites; ko01130|Biosynthesis of antibiotics	1662	XP_011316049.1	XP_011316049.1 phosphoglucomutase [Fusarium graminearum PH-1]	sp|Q4WY53|PGM_ASPFU	sp|Q4WY53|PGM_ASPFU Phosphoglucomutase OS=Neosartorya fumigata (strain ATCC MYA-4609 / Af293 / CBS 101355 / FGSC A1100) GN=pgmA PE=3 SV=1	_	_	_	_	_	PF02878.13|PGM_PMM_I|Phosphoglucomutase/phosphomannomutase, alpha/beta/alpha domain I|ESU05564|m.647:14-154;PF02880.13|PGM_PMM_III|Phosphoglucomutase/phosphomannomutase, alpha/beta/alpha domain III|ESU05564|m.647:296-416;PF02879.13|PGM_PMM_II|Phosphoglucomutase/phosphomannomutase, alpha/beta/alpha domain II|ESU05564|m.647:185-287
FGSG_00390	226.9242859	106.69724	1.088616528	1.68E-289	3.31E-288	up	yes	233.3827562	220.8036253	226.5864763	103.5283618	105.1738796	111.3894785	1	1245771	1247322	-	FGSG_00390	--	--	--	--	--	--	1382	XP_011316052.1	XP_011316052.1 hypothetical protein FGSG_00390 [Fusarium graminearum PH-1]	_	_	_	_	_	_	_	_
FGSG_00404	15.13993781	7.191878424	1.072866721	1.82E-46	1.10E-45	up	yes	16.36487014	14.47148234	14.58346096	7.059764383	7.416715842	7.099155047	1	1286923	1289630	-	FGSG_00404	--	--	--	--	--	--	2076	XP_011316066.1	XP_011316066.1 hypothetical protein FGSG_00404 [Fusarium graminearum PH-1]	_	_	_	_	_	_	_	PF04082.15|Fungal_trans|Fungal specific transcription factor domain|ESU05581|m.673:240-493;PF00172.15|Zn_clus|Fungal Zn(2)-Cys(6) binuclear cluster domain|ESU05581|m.673:30-66
FGSG_00435	68.19063072	32.88516041	1.051909733	2.55E-121	2.80E-120	up	yes	68.28168136	68.44293085	67.84727995	33.18846611	33.41700509	32.05001003	1	1398943	1400195	+	FGSG_00435	--	--	GO:0009507|chloroplast; GO:0009570|chloroplast stroma	GO:0004721|phosphoprotein phosphatase activity; GO:0046872|metal ion binding	--	--	1146	XP_011316103.1	XP_011316103.1 hypothetical protein FGSG_00435 [Fusarium graminearum PH-1]	sp|Q9LVQ8|P2C80_ARATH	sp|Q9LVQ8|P2C80_ARATH Probable protein phosphatase 2C 80 OS=Arabidopsis thaliana GN=At5g66720 PE=2 SV=1	_	_	_	_	_	PF07228.9|SpoIIE|Stage II sporulation protein E (SpoIIE)|ESU05618|m.718:170-300
FGSG_00457	13.11334061	6.399227909	1.033912534	3.86E-16	1.27E-15	up	yes	13.20272701	13.40382506	12.73346974	6.666305147	5.321070082	7.210308499	1	1455220	1456256	+	FGSG_00457	--	--	--	GO:0008168|methyltransferase activity	--	--	849	XP_011316126.1	XP_011316126.1 hypothetical protein FGSG_00457 [Fusarium graminearum PH-1]	sp|P9WK00|Y3342_MYCTO	sp|P9WK00|Y3342_MYCTO Uncharacterized methyltransferase MT3445 OS=Mycobacterium tuberculosis (strain CDC 1551 / Oshkosh) GN=MT3445 PE=3 SV=1	_	_	_	_	_	PF08241.9|Methyltransf_11|Methyltransferase domain|ESU05641|m.747:52-142;PF13649.3|Methyltransf_25|Methyltransferase domain|ESU05641|m.747:50-140
FGSG_00483	244.9101109	119.6379961	1.033515006	0	0	up	yes	245.1733867	246.7034716	242.8534743	118.9968389	116.4467032	123.4704462	1	1517222	1521079	-	FGSG_00483	--	--	--	--	--	--	3858	XP_011316156.1	XP_011316156.1 hypothetical protein FGSG_00483 [Fusarium graminearum PH-1]	_	_	_	_	_	_	_	_
FGSG_00502	168.9573575	59.67280432	1.501357331	0	0	up	yes	172.4410682	167.4645706	166.9664337	61.8199942	60.11629372	57.08212503	1	1569336	1572251	+	FGSG_00502	--	GO:0007034|vacuolar transport; GO:0016237|lysosomal microautophagy; GO:0042144|vacuole fusion, non-autophagic	GO:0000329|fungal-type vacuole membrane; GO:0005783|endoplasmic reticulum; GO:0016021|integral component of membrane; GO:0033254|vacuolar transporter chaperone complex	--	--	--	2807	XP_011316176.1	XP_011316176.1 vacuolar transporter chaperone 4 [Fusarium graminearum PH-1]	sp|P78810|VTC4_SCHPO	sp|P78810|VTC4_SCHPO Vacuolar transporter chaperone 4 OS=Schizosaccharomyces pombe (strain 972 / ATCC 24843) GN=vtc4 PE=1 SV=2	_	_	_	_	_	PF09359.7|VTC|VTC domain|ESU05691|m.816:236-508;PF02656.12|DUF202|Domain of unknown function (DUF202)|ESU05691|m.816:707-771
FGSG_00503	1.215898126	0.574072433	1.069619895	0.000121844	0.000218753	up	yes	1.311260119	1.025211485	1.311222774	0.634181914	0.634754976	0.453280408	1	1572765	1574532	+	FGSG_00503	--	GO:0009086|methionine biosynthetic process; GO:0019346|transsulfuration	--	GO:0003962|cystathionine gamma-synthase activity; GO:0030170|pyridoxal phosphate binding	ko:K01739|metB	ko00270|Cysteine and methionine metabolism; ko00450|Selenocompound metabolism; ko00920|Sulfur metabolism; ko01100|Metabolic pathways; ko01110|Biosynthesis of secondary metabolites; ko01130|Biosynthesis of antibiotics; ko01230|Biosynthesis of amino acids	1665	XP_011316177.1	XP_011316177.1 hypothetical protein FGSG_00503 [Fusarium graminearum PH-1]	sp|P38675|MET7_NEUCR	sp|P38675|MET7_NEUCR Cystathionine gamma-synthase OS=Neurospora crassa (strain ATCC 24698 / 74-OR23-1A / CBS 708.71 / DSM 1257 / FGSC 987) GN=met-7 PE=3 SV=3	_	_	_	_	_	PF01053.17|Cys_Met_Meta_PP|Cys/Met metabolism PLP-dependent enzyme|ESU05692|m.819:211-541
FGSG_00529	102.7782767	50.81207248	1.016148617	1.24E-244	2.13E-243	up	yes	101.5125196	104.9438384	101.8784721	52.05518666	50.97112583	49.40990494	1	1658317	1660534	+	FGSG_00529	--	GO:0015696|ammonium transport; GO:0019740|nitrogen utilization	GO:0005886|plasma membrane; GO:0016021|integral component of membrane	GO:0008519|ammonium transmembrane transporter activity	ko:K03320|amt,AMT,MEP	--	2082	XP_011316207.1	XP_011316207.1 ammonium transporter MEP1 [Fusarium graminearum PH-1]	sp|P40260|MEP1_YEAST	sp|P40260|MEP1_YEAST Ammonium transporter MEP1 OS=Saccharomyces cerevisiae (strain ATCC 204508 / S288c) GN=MEP1 PE=1 SV=1	_	_	_	_	_	PF00909.18|Ammonium_transp|Ammonium Transporter Family|ESU05722|m.858:38-443
FGSG_00539	3.279566316	0.969098201	1.748371927	8.99E-26	3.86E-25	up	yes	3.067574876	3.403868707	3.367255365	1.029398087	0.948906017	0.928990497	1	1692821	1694969	-	FGSG_00539	--	GO:0006811|ion transport; GO:0010106|cellular response to iron ion starvation; GO:0015686|ferric triacetylfusarinine C import into cell; GO:0055072|iron ion homeostasis	GO:0005887|integral component of plasma membrane	GO:0022857|transmembrane transporter activity	--	--	2031	XP_011316218.1	XP_011316218.1 siderophore iron transporter mirB [Fusarium graminearum PH-1]	sp|Q870L2|MIRB_EMENI	sp|Q870L2|MIRB_EMENI Siderophore iron transporter mirB OS=Emericella nidulans (strain FGSC A4 / ATCC 38163 / CBS 112.46 / NRRL 194 / M139) GN=mirB PE=3 SV=1	_	_	_	_	_	_
FGSG_00550	2.893060339	0.751850928	1.929993921	1.43E-38	7.70E-38	up	yes	2.909992018	2.727196564	3.041992436	0.517604356	0.778801159	0.959147269	1	1731982	1737810	-	FGSG_00550	--	--	--	--	--	--	5508	EYB22379.1	EYB22379.1 hypothetical protein FG05_00550 [Fusarium graminearum]	_	_	_	_	_	_	_	PF12796.4|Ank_2|Ankyrin repeats (3 copies)|ESU05746|m.889:515-591;PF12796.4|Ank_2|Ankyrin repeats (3 copies)|ESU05746|m.889:1432-1509;PF13637.3|Ank_4|Ankyrin repeats (many copies)|ESU05746|m.889:534-586;PF13606.3|Ank_3|Ankyrin repeat|ESU05746|m.889:534-558;PF00023.27|Ank|Ankyrin repeat|ESU05746|m.889:534-562;PF00023.27|Ank|Ankyrin repeat|ESU05746|m.889:566-587;PF00023.27|Ank|Ankyrin repeat|ESU057…
FGSG_00554	775.5729749	239.7991983	1.693394138	0	0	up	yes	786.9159812	769.9191144	769.8838291	237.8950754	240.7148134	240.7877061	1	1754528	1755886	-	FGSG_00554	--	--	--	--	ko:K13993|HSP20	ko04141|Protein processing in endoplasmic reticulum	1359	XP_011316235.1	XP_011316235.1 hypothetical protein FGSG_00554 [Fusarium graminearum PH-1]	_	_	_	_	_	_	_	PF00011.18|HSP20|Hsp20/alpha crystallin family|ESU05750|m.897:263-373
FGSG_00563	11.81422148	5.271956851	1.162600777	5.37E-24	2.19E-23	up	yes	11.33029803	11.97603434	12.13633207	5.648357534	5.504515804	4.662997216	1	1770251	1771338	-	FGSG_00563	--	--	--	--	--	--	1088	XP_011316244.1	XP_011316244.1 hypothetical protein FGSG_00563 [Fusarium graminearum PH-1]	_	_	_	_	_	_	_	_
FGSG_00586	50.95515562	22.11860161	1.203598943	6.91E-129	7.82E-128	up	yes	51.16794748	52.97775251	48.71976687	21.31418589	22.56308603	22.47853291	1	1862024	1863655	-	FGSG_00586	--	--	--	--	--	--	1509	XP_011316271.1	XP_011316271.1 hypothetical protein FGSG_00586 [Fusarium graminearum PH-1]	_	_	_	_	_	_	_	PF00172.15|Zn_clus|Fungal Zn(2)-Cys(6) binuclear cluster domain|ESU05786|m.951:131-164
FGSG_00594	1.28773874	0.345719749	1.867186993	1.77E-07	3.95E-07	up	yes	1.000298889	1.15981659	1.703100742	0.303859823	0.347866142	0.385433281	1	1888914	1890321	+	FGSG_00594	--	--	--	--	--	--	1251	XP_011316281.1	XP_011316281.1 hypothetical protein FGSG_00594 [Fusarium graminearum PH-1]	_	_	_	_	_	_	_	PF03435.15|Sacchrp_dh_NADP|Saccharopine dehydrogenase NADP binding domain|ESU05796|m.965:6-129
FGSG_00603	680.7572902	299.2095604	1.18595723	0	0	up	yes	684.7582393	667.3535297	690.1601018	298.4362519	303.9499787	295.2424506	1	1916231	1917829	-	FGSG_00603	--	--	--	--	--	--	1443	XP_011316291.1	XP_011316291.1 hypothetical protein FGSG_00603 [Fusarium graminearum PH-1]	_	_	_	_	_	_	_	_
FGSG_00627	8.39689423	3.026497776	1.46916461	2.00E-51	1.28E-50	up	yes	7.915044126	9.599327125	7.676311441	3.153372497	3.016800658	2.909320172	1	2002204	2005196	+	FGSG_00627	--	--	--	--	--	--	2940	XP_011316318.1	XP_011316318.1 hypothetical protein FGSG_00627 [Fusarium graminearum PH-1]	_	_	_	_	_	_	_	PF10428.6|SOG2|RAM signalling pathway protein|ESU05833|m.1017:462-648;PF10428.6|SOG2|RAM signalling pathway protein|ESU05833|m.1017:631-857
FGSG_00629	157.5096112	73.57872851	1.097974742	4.46E-206	6.86E-205	up	yes	155.1073191	156.1380555	161.2834588	71.21658315	77.59789241	71.92170996	1	2006905	2008168	-	FGSG_00629	--	GO:0006694|steroid biosynthetic process; GO:0030497|fatty acid elongation; GO:0042761|very long-chain fatty acid biosynthetic process	GO:0030176|integral component of endoplasmic reticulum membrane	GO:0016491|oxidoreductase activity; GO:0016627|oxidoreductase activity, acting on the CH-CH group of donors	ko:K10258|TER,TSC13,CER10	ko00062|Fatty acid elongation; ko01040|Biosynthesis of unsaturated fatty acids; ko01110|Biosynthesis of secondary metabolites; ko01212|Fatty acid metabolism	1147	XP_011316320.1	XP_011316320.1 hypothetical protein FGSG_00629 [Fusarium graminearum PH-1]	sp|Q55C17|TECR_DICDI	sp|Q55C17|TECR_DICDI Very-long-chain enoyl-CoA reductase OS=Dictyostelium discoideum GN=gpsn2 PE=3 SV=1	_	_	_	_	_	PF02544.13|Steroid_dh|3-oxo-5-alpha-steroid 4-dehydrogenase|ESU05835|m.1022:157-307;PF06966.9|DUF1295|Protein of unknown function (DUF1295)|ESU05835|m.1022:164-278
FGSG_00652	0.803171178	0.342371172	1.20646318	0.003688155	0.005735236	up	yes	0.899228292	0.563979225	0.946306017	0.279095917	0.532526363	0.215491237	1	2090363	2091724	+	FGSG_00652	--	--	--	--	--	--	1362	XP_011316344.1	XP_011316344.1 hypothetical protein FGSG_00652 [Fusarium graminearum PH-1]	_	_	_	_	_	_	_	_
FGSG_00655	39.00598825	15.72190536	1.310372031	4.33E-92	4.01E-91	up	yes	37.41186901	38.58857855	41.0175172	16.21313049	15.26659202	15.68599357	1	2096061	2097247	+	FGSG_00655	--	GO:0019388|galactose catabolic process; GO:0019568|arabinose catabolic process; GO:0019569|L-arabinose catabolic process to xylulose 5-phosphate; GO:0042843|D-xylose catabolic process	--	GO:0046872|metal ion binding; GO:0050019|L-arabinitol 4-dehydrogenase activity	ko:K00008|SORD,gutB	ko00040|Pentose and glucuronate interconversions; ko00051|Fructose and mannose metabolism; ko01100|Metabolic pathways	1128	XP_011316348.1	XP_011316348.1 hypothetical protein FGSG_00655 [Fusarium graminearum PH-1]	sp|Q96V44|LAD_HYPJE	sp|Q96V44|LAD_HYPJE L-arabinitol 4-dehydrogenase OS=Hypocrea jecorina GN=lad1 PE=1 SV=1	_	_	_	_	_	PF08240.9|ADH_N|Alcohol dehydrogenase GroES-like domain|ESU05863|m.1071:53-163;PF00107.23|ADH_zinc_N|Zinc-binding dehydrogenase|ESU05863|m.1071:202-333
FGSG_00725	4.254406437	2.074076245	1.032936888	6.08E-13	1.79E-12	up	yes	4.079279807	4.249476269	4.434463236	2.354204458	1.991490681	1.876533596	1	2374842	2376819	+	FGSG_00725	--	--	--	--	--	--	1821	XP_011316432.1	XP_011316432.1 hypothetical protein FGSG_00725 [Fusarium graminearum PH-1]	_	_	_	_	_	_	_	PF00172.15|Zn_clus|Fungal Zn(2)-Cys(6) binuclear cluster domain|ESU05947|m.1186:42-74
FGSG_00737	19.2950325	7.021832228	1.457004429	6.22E-145	7.71E-144	up	yes	20.22928581	18.32313152	19.33268019	7.43477685	6.464249677	7.166470157	1	2413289	2417557	+	FGSG_00737	--	GO:0007234|osmosensory signaling via phosphorelay pathway; GO:0009405|pathogenesis; GO:0030447|filamentous growth; GO:0036170|filamentous growth of a population of unicellular organisms in response to starvation; GO:0036180|filamentous growth of a population of unicellular organisms in response to biotic stimulus; GO:0071555|cell wall organization; GO:0097308|cellular response to farnesol; GO:190…	GO:0005737|cytoplasm; GO:0016021|integral component of membrane	GO:0000155|phosphorelay sensor kinase activity; GO:0000156|phosphorelay response regulator activity; GO:0004673|protein histidine kinase activity; GO:0005524|ATP binding	--	--	4113	XP_011316446.1	XP_011316446.1 hypothetical protein FGSG_00737 [Fusarium graminearum PH-1]	sp|Q5A599|NIK1_CANAL	sp|Q5A599|NIK1_CANAL Histidine protein kinase NIK1 OS=Candida albicans (strain SC5314 / ATCC MYA-2876) GN=NIK1 PE=1 SV=3	_	_	_	_	_	PF02518.23|HATPase_c|Histidine kinase-, DNA gyrase B-, and HSP90-like ATPase|ESU05961|m.1210:910-1025;PF00512.22|HisKA|His Kinase A (phospho-acceptor) domain|ESU05961|m.1210:797-861;PF00072.21|Response_reg|Response regulator receiver domain|ESU05961|m.1210:1105-1219;PF08447.9|PAS_3|PAS fold|ESU05961|m.1210:532-616;PF13426.4|PAS_9|PAS domain|ESU05961|m.1210:388-493;PF13426.4|PAS_9|PAS domain|ESU05…
FGSG_00742	203.8069826	60.34655967	1.755691786	0	0	up	yes	201.5132814	206.3391404	203.5685261	60.54237362	57.86377585	62.63352956	1	2434009	2436671	+	FGSG_00742	--	--	--	--	ko:K13621|BTA1	ko00564|Glycerophospholipid metabolism	2508	XP_011316451.1	XP_011316451.1 hypothetical protein FGSG_00742 [Fusarium graminearum PH-1]	_	_	_	_	_	_	_	PF11899.5|DUF3419|Protein of unknown function (DUF3419)|ESU05966|m.1219:417-811;PF13489.3|Methyltransf_23|Methyltransferase domain|ESU05966|m.1219:111-288;PF08242.9|Methyltransf_12|Methyltransferase domain|ESU05966|m.1219:122-248;PF13847.3|Methyltransf_31|Methyltransferase domain|ESU05966|m.1219:121-259
FGSG_00759	85.83826883	25.10314888	1.773346106	0	0	up	yes	91.00017428	83.6561134	82.8585188	25.81596346	24.70212493	24.79135824	1	2476253	2477731	-	FGSG_00759	--	GO:0055114|oxidation-reduction process	--	GO:0004499|N,N-dimethylaniline monooxygenase activity; GO:0016709|oxidoreductase activity, acting on paired donors, with incorporation or reduction of molecular oxygen, NAD(P)H as one donor, and incorporation of one atom of oxygen; GO:0050660|flavin adenine dinucleotide binding; GO:0050661|NADP binding	--	--	1479	XP_011316470.1	XP_011316470.1 hypothetical protein FGSG_00759 [Fusarium graminearum PH-1]	sp|Q88J44|BVMO_PSEPK	sp|Q88J44|BVMO_PSEPK Baeyer-Villiger monooxygenase OS=Pseudomonas putida (strain ATCC 47054 / DSM 6125 / NCIMB 11950 / KT2440) GN=PP_2805 PE=1 SV=1	_	_	_	_	_	PF00743.16|FMO-like|Flavin-binding monooxygenase-like|ESU05985|m.1245:10-221;PF13738.3|Pyr_redox_3|Pyridine nucleotide-disulphide oxidoreductase|ESU05985|m.1245:11-212;PF07992.11|Pyr_redox_2|Pyridine nucleotide-disulphide oxidoreductase|ESU05985|m.1245:8-219;PF13450.3|NAD_binding_8|NAD(P)-binding Rossmann-like domain|ESU05985|m.1245:12-60;PF13434.3|K_oxygenase|L-lysine 6-monooxygenase (NADPH-requ…
FGSG_00765	324.987353	101.4821422	1.679059934	0	0	up	yes	323.0577594	324.4964153	327.4078842	98.41634262	102.2180261	103.8120579	1	2486947	2488712	-	FGSG_00765	--	GO:0009636|response to toxic substance; GO:0051409|response to nitrosative stress	--	GO:0005344|oxygen carrier activity; GO:0008941|nitric oxide dioxygenase activity; GO:0019825|oxygen binding; GO:0020037|heme binding; GO:0046872|metal ion binding; GO:0071949|FAD binding	ko:K05916|hmp,YHB1	--	1766	XP_009252680.1	XP_009252680.1 hypothetical protein FPSE_01285 [Fusarium pseudograminearum CS3096]	sp|Q7WHW5|HMP_BORBR	sp|Q7WHW5|HMP_BORBR Flavohemoprotein OS=Bordetella bronchiseptica (strain ATCC BAA-588 / NCTC 13252 / RB50) GN=hmp PE=3 SV=1	_	_	_	_	_	PF00175.18|NAD_binding_1|Oxidoreductase NAD-binding domain|ESU05991|m.1252:282-387;PF00042.19|Globin|Globin|ESU05991|m.1252:7-103;PF00970.21|FAD_binding_6|Oxidoreductase FAD-binding domain|ESU05991|m.1252:154-269
FGSG_00797	5.343568879	2.207783574	1.27138238	7.47E-23	2.97E-22	up	yes	5.829997404	5.028830316	5.171878917	2.181031582	1.996146627	2.446172512	1	2577652	2579764	+	FGSG_00797	--	GO:0006281|DNA repair; GO:0018298|protein-chromophore linkage	--	GO:0000166|nucleotide binding; GO:0003677|DNA binding; GO:0003904|deoxyribodipyrimidine photo-lyase activity	ko:K01669|phrB	--	2014	XP_011316510.1	XP_011316510.1 deoxyribodipyrimidine photo-lyase [Fusarium graminearum PH-1]	sp|P27526|PHR_NEUCR	sp|P27526|PHR_NEUCR Deoxyribodipyrimidine photo-lyase OS=Neurospora crassa (strain ATCC 24698 / 74-OR23-1A / CBS 708.71 / DSM 1257 / FGSC 987) GN=phr PE=3 SV=2	_	_	_	_	_	PF03441.11|FAD_binding_7|FAD binding domain of DNA photolyase|ESU06025|m.1303:431-626;PF00875.15|DNA_photolyase|DNA photolyase|ESU06025|m.1303:141-305
FGSG_00807	0.792531519	0.375861693	1.05647423	0.000241053	0.000421373	up	yes	0.622806475	0.831860196	0.922927888	0.485761094	0.331242965	0.310581021	1	2613778	2616394	-	FGSG_00807	--	GO:0000272|polysaccharide catabolic process	GO:0005576|extracellular region	GO:0004567|beta-mannosidase activity	ko:K01192|E3.2.1.25,MANBA,manB	ko00511|Other glycan degradation	2565	XP_011316520.1	XP_011316520.1 hypothetical protein FGSG_00807 [Fusarium graminearum PH-1]	sp|I2C092|MANBB_THIHE	sp|I2C092|MANBB_THIHE Beta-mannosidase B OS=Thielavia heterothallica GN=man9 PE=1 SV=1	_	_	_	_	_	PF00703.18|Glyco_hydro_2|Glycosyl hydrolases family 2|ESU06035|m.1322:195-296
FGSG_00866	193.3801978	52.55200502	1.879422457	0	0	up	yes	198.4832666	188.2627846	193.3945421	52.42349667	52.57716607	52.65535232	1	2833940	2836343	-	FGSG_00866	--	GO:0006997|nucleus organization; GO:0007029|endoplasmic reticulum organization; GO:0009062|fatty acid catabolic process; GO:0019432|triglyceride biosynthetic process; GO:0045944|positive regulation of transcription by RNA polymerase II	GO:0005634|nucleus; GO:0005737|cytoplasm; GO:0005829|cytosol	GO:0000287|magnesium ion binding; GO:0003713|transcription coactivator activity; GO:0008195|phosphatidate phosphatase activity	ko:K15728|LPIN	ko00561|Glycerolipid metabolism; ko00564|Glycerophospholipid metabolism; ko01100|Metabolic pathways; ko01110|Biosynthesis of secondary metabolites	2355	XP_011316593.1	XP_011316593.1 nuclear elongation and deformation protein 1 [Fusarium graminearum PH-1]	sp|Q9UUJ6|NED1_SCHPO	sp|Q9UUJ6|NED1_SCHPO Nuclear elongation and deformation protein 1 OS=Schizosaccharomyces pombe (strain 972 / ATCC 24843) GN=ned1 PE=1 SV=1	_	_	_	_	_	PF08235.10|LNS2|LNS2 (Lipin/Ned1/Smp2)|ESU06108|m.1428:386-608;PF04571.11|Lipin_N|lipin, N-terminal conserved region|ESU06108|m.1428:1-100
FGSG_00913	7.85768243	3.403508555	1.204683358	1.01E-11	2.82E-11	up	yes	8.395262957	6.962894666	8.214889666	3.202618664	3.702737358	3.305169644	1	2989219	2989884	+	FGSG_00913	--	--	--	--	ko:K14796|TMA23	--	666	XP_011316648.1	XP_011316648.1 hypothetical protein FGSG_00913 [Fusarium graminearum PH-1]	_	_	_	_	_	_	_	_
FGSG_00917	552.2738662	117.0145835	2.238598353	0	0	up	yes	550.6870203	548.316313	557.8182652	117.0427382	114.1801668	119.8208454	1	3001766	3002475	+	FGSG_00917	--	--	--	--	--	--	710	XP_011316652.1	XP_011316652.1 hypothetical protein FGSG_00917 [Fusarium graminearum PH-1]	_	_	_	_	_	_	_	_
FGSG_00922	1.913610334	0.922924757	1.043983949	0.001955851	0.003128167	up	yes	1.588520017	2.58297446	1.569336525	0.986066508	1.021361291	0.761346471	1	3031177	3031994	+	FGSG_00922	--	--	--	--	--	--	771	XP_011316662.1	XP_011316662.1 hypothetical protein FGSG_00922 [Fusarium graminearum PH-1]	_	_	_	_	_	_	_	_
FGSG_00961	3.993852005	1.757752642	1.179472233	3.28E-21	1.24E-20	up	yes	4.129268729	3.753551309	4.098735977	1.878213293	1.553645034	1.841399601	1	3166279	3168999	+	FGSG_00961	--	GO:0006364|rRNA processing	GO:0005730|nucleolus	GO:0003723|RNA binding; GO:0004386|helicase activity; GO:0005524|ATP binding	ko:K14807|DDX51,DBP6	--	2721	XP_011316703.1	XP_011316703.1 hypothetical protein FGSG_00961 [Fusarium graminearum PH-1]	sp|A2QA23|DBP6_ASPNC	sp|A2QA23|DBP6_ASPNC ATP-dependent RNA helicase dbp6 OS=Aspergillus niger (strain CBS 513.88 / FGSC A1513) GN=dbp6 PE=3 SV=1	_	_	_	_	_	PF00270.26|DEAD|DEAD/DEAH box helicase|ESU06218|m.1574:373-492;PF00270.26|DEAD|DEAD/DEAH box helicase|ESU06218|m.1574:529-616;PF00271.28|Helicase_C|Helicase conserved C-terminal domain|ESU06218|m.1574:744-844;PF04851.12|ResIII|Type III restriction enzyme, res subunit|ESU06218|m.1574:386-578
FGSG_00971	284.7399859	96.94366304	1.554328459	0	0	up	yes	284.674078	281.7767381	287.7691416	96.68849369	98.4675553	95.67494012	1	3191850	3193176	-	FGSG_00971	--	--	--	--	--	--	1224	XP_011316713.1	XP_011316713.1 hypothetical protein FGSG_00971 [Fusarium graminearum PH-1]	_	_	_	_	_	_	_	PF14027.3|DUF4243|Protein of unknown function (DUF4243)|ESU06228|m.1588:66-377
FGSG_00972	58.69717271	13.11488814	2.161231652	1.50E-288	2.94E-287	up	yes	57.73845545	58.61602473	59.73703794	13.471992	13.04112466	12.83154777	1	3193633	3195033	+	FGSG_00972	--	--	--	--	ko:K20803|UBE3D	--	1044	XP_011316714.1	XP_011316714.1 hypothetical protein FGSG_00972 [Fusarium graminearum PH-1]	_	_	_	_	_	_	_	PF09814.6|HECT_2|HECT-like Ubiquitin-conjugating enzyme (E2)-binding|ESU06229|m.1589:1-337
FGSG_00979	1052.836663	191.1972782	2.461085992	0	0	up	yes	1054.784459	1061.468449	1042.257081	192.4067678	188.9111761	192.2738909	1	3231005	3232868	+	FGSG_00979	--	--	GO:0005737|cytoplasm	GO:0004029|aldehyde dehydrogenase (NAD) activity	ko:K00128|ALDH	ko00010|Glycolysis / Gluconeogenesis; ko00053|Ascorbate and aldarate metabolism; ko00071|Fatty acid degradation; ko00280|Valine, leucine and isoleucine degradation; ko00310|Lysine degradation; ko00330|Arginine and proline metabolism; ko00340|Histidine metabolism; ko00380|Tryptophan metabolism; ko00410|beta-Alanine metabolism; ko00561|Glycerolipid metabolism; ko00620|Pyruvate metabolism; ko01100|M…	1749	XP_009252867.1	XP_009252867.1 hypothetical protein FPSE_01472 [Fusarium pseudograminearum CS3096]	sp|P40108|ALDH_DAVTA	sp|P40108|ALDH_DAVTA Aldehyde dehydrogenase OS=Davidiella tassiana GN=CLAH10 PE=1 SV=2	_	_	_	_	_	PF00171.19|Aldedh|Aldehyde dehydrogenase family|ESU06240|m.1601:74-534
FGSG_00987	67.41800326	32.59575321	1.048221329	5.01E-107	5.07E-106	up	yes	68.82011549	66.18834291	67.24555137	32.54187667	33.08390097	32.161482	1	3259721	3260746	+	FGSG_00987	--	--	--	--	--	--	1026	XP_011316734.1	XP_011316734.1 hypothetical protein FGSG_00987 [Fusarium graminearum PH-1]	_	_	_	_	_	_	_	_
FGSG_00994	3.482664133	1.723975972	1.010244007	3.74E-06	7.62E-06	up	yes	2.909025244	4.372811763	3.166155392	1.662085099	1.976349029	1.533493789	1	3278006	3279333	+	FGSG_00994	--	--	--	--	--	--	1080	XP_011316743.1	XP_011316743.1 hypothetical protein FGSG_00994 [Fusarium graminearum PH-1]	_	_	_	_	_	_	_	_
FGSG_01000	59.48543501	14.28429455	2.057339555	0	0	up	yes	57.20749286	60.60614533	60.64266685	14.47956444	13.94632988	14.42698934	1	3291914	3293662	+	FGSG_01000	--	GO:0016126|sterol biosynthetic process	GO:0016020|membrane	GO:0005506|iron ion binding; GO:0008398|sterol 14-demethylase activity; GO:0020037|heme binding	ko:K05917|CYP51	ko00100|Steroid biosynthesis; ko01100|Metabolic pathways; ko01110|Biosynthesis of secondary metabolites; ko01130|Biosynthesis of antibiotics	1581	XP_011316750.1	XP_011316750.1 cytochrome P450 51 [Fusarium graminearum PH-1]	sp|O14442|CP51_UNCNE	sp|O14442|CP51_UNCNE Eburicol 14-alpha-demethylase OS=Uncinula necator GN=CYP51 PE=2 SV=2	_	_	_	_	_	PF00067.19|p450|Cytochrome P450|ESU06265|m.1638:55-499
FGSG_01047	29.05390047	12.20141939	1.250997429	4.14E-100	4.01E-99	up	yes	29.36646657	29.42607449	28.36916036	12.59232936	11.62120956	12.39071925	1	3443465	3445602	+	FGSG_01047	--	--	--	--	--	--	1719	XP_011316804.1	XP_011316804.1 hypothetical protein FGSG_01047 [Fusarium graminearum PH-1]	_	_	_	_	_	_	_	PF13639.3|zf-RING_2|Ring finger domain|ESU06319|m.1711:232-281;PF12678.4|zf-rbx1|RING-H2 zinc finger domain|ESU06319|m.1711:232-281;PF12861.4|zf-ANAPC11|Anaphase-promoting complex subunit 11 RING-H2 finger|ESU06319|m.1711:230-284
FGSG_01061	10.28023806	4.742864495	1.114407183	9.54E-16	3.11E-15	up	yes	9.854083943	9.348213973	11.63841626	4.759749665	4.793549455	4.675294366	1	3497346	3498328	-	FGSG_01061	--	--	--	--	--	--	843	XP_011316818.1	XP_011316818.1 hypothetical protein FGSG_01061 [Fusarium graminearum PH-1]	_	_	_	_	_	_	_	_
FGSG_01084	12.17443403	3.979915214	1.610609245	1.37E-70	1.06E-69	up	yes	12.01226024	13.06115365	11.44988822	4.177582961	3.73977661	4.022386073	1	3565227	3567322	-	FGSG_01084	--	--	--	--	--	--	2017	XP_011316844.1	XP_011316844.1 hypothetical protein FGSG_01084 [Fusarium graminearum PH-1]	_	_	_	_	_	_	_	PF14420.3|Clr5|Clr5 domain|ESU06359|m.1782:30-82
FGSG_01179	455.190805	206.0366772	1.143531911	0	0	up	yes	441.2783686	462.3809295	461.9131169	205.6260381	207.630242	204.8537515	1	3865444	3866793	+	FGSG_01179	--	--	--	--	--	--	1239	XP_011316951.1	XP_011316951.1 hypothetical protein FGSG_01179 [Fusarium graminearum PH-1]	_	_	_	_	_	_	_	_
FGSG_01181	32.58484424	9.652588226	1.754162194	1.60E-81	1.36E-80	up	yes	31.83984453	35.57932849	30.33535969	10.14806788	9.806814474	9.00288232	1	3877866	3878687	+	FGSG_01181	--	--	--	--	--	--	822	XP_011316953.1	XP_011316953.1 hypothetical protein FGSG_01181 [Fusarium graminearum PH-1]	_	_	_	_	_	_	_	_
FGSG_01230	31.26515771	14.44456412	1.113492055	5.06E-64	3.69E-63	up	yes	30.62487702	32.04417761	31.1264185	13.43889128	15.34259676	14.55220433	1	4039760	4041200	+	FGSG_01230	--	GO:0006839|mitochondrial transport; GO:1990547|mitochondrial phosphate ion transmembrane transport	GO:0005739|mitochondrion; GO:0005743|mitochondrial inner membrane; GO:0016021|integral component of membrane; GO:0031966|mitochondrial membrane	GO:0005315|inorganic phosphate transmembrane transporter activity; GO:0015114|phosphate ion transmembrane transporter activity	ko:K15102|SLC25A3,PHC,PIC	--	1298	XP_011317005.1	XP_011317005.1 phosphate carrier protein 2 [Fusarium graminearum PH-1]	sp|Q9P7V8|MPCP_SCHPO	sp|Q9P7V8|MPCP_SCHPO Probable mitochondrial phosphate carrier protein OS=Schizosaccharomyces pombe (strain 972 / ATCC 24843) GN=SPBC1703.13c PE=3 SV=1	_	_	_	_	_	PF00153.24|Mito_carr|Mitochondrial carrier protein|ESU06520|m.2002:83-166;PF00153.24|Mito_carr|Mitochondrial carrier protein|ESU06520|m.2002:181-264;PF00153.24|Mito_carr|Mitochondrial carrier protein|ESU06520|m.2002:280-361
FGSG_01284	2.541163937	0.836249305	1.59200096	1.14E-14	3.58E-14	up	yes	2.559454699	2.486233844	2.577803267	0.777763549	0.814944838	0.916039527	1	4234697	4236410	+	FGSG_01284	--	--	GO:0016020|membrane	GO:0005506|iron ion binding; GO:0016712|oxidoreductase activity, acting on paired donors, with incorporation or reduction of molecular oxygen, reduced flavin or flavoprotein as one donor, and incorporation of one atom of oxygen; GO:0020037|heme binding	--	--	1602	XP_011317065.1	XP_011317065.1 hypothetical protein FGSG_01284 [Fusarium graminearum PH-1]	sp|Q9Y758|CP52M_DEBHN	sp|Q9Y758|CP52M_DEBHN Cytochrome P450 52A13 OS=Debaryomyces hansenii GN=CYP52A13 PE=2 SV=1	_	_	_	_	_	PF00067.19|p450|Cytochrome P450|ESU06580|m.2089:92-498
FGSG_01311	1366.554845	296.2008205	2.205857671	0	0	up	yes	1378.145946	1364.905131	1356.613458	299.3134276	288.4612176	300.8278163	1	4331478	4334073	-	FGSG_01311	--	--	--	--	--	--	2523	XP_011317097.1	XP_011317097.1 hypothetical protein FGSG_01311 [Fusarium graminearum PH-1]	_	_	_	_	_	_	_	PF00083.21|Sugar_tr|Sugar (and other) transporter|ESU06612|m.2132:117-317;PF00083.21|Sugar_tr|Sugar (and other) transporter|ESU06612|m.2132:368-555
FGSG_01342	723.2528118	278.7871307	1.375304261	0	0	up	yes	749.3751384	710.5602375	709.8230595	279.4976163	274.7166441	282.1471316	1	4444465	4446012	-	FGSG_01342	--	--	GO:0005743|mitochondrial inner membrane; GO:0016021|integral component of membrane; GO:0070469|respirasome	GO:0009916|alternative oxidase activity; GO:0046872|metal ion binding	--	--	1422	XP_011317132.1	XP_011317132.1 alternative oxidase [Fusarium graminearum PH-1]	sp|Q9C206|AOX_PODAS	sp|Q9C206|AOX_PODAS Alternative oxidase, mitochondrial OS=Podospora anserina GN=AOX1 PE=3 SV=1	_	_	_	_	_	PF01786.14|AOX|Alternative oxidase|ESU06647|m.2188:85-318
FGSG_01373	142.4052163	68.64680062	1.052628764	3.62E-155	4.74E-154	up	yes	148.756668	134.9423002	143.5166807	67.35299316	69.99451125	68.59289745	1	4549615	4550660	-	FGSG_01373	--	--	GO:0005783|endoplasmic reticulum; GO:0005789|endoplasmic reticulum membrane; GO:0016021|integral component of membrane	--	--	--	993	XP_011317170.1	XP_011317170.1 hypothetical protein FGSG_01373 [Fusarium graminearum PH-1]	sp|O13752|YF22_SCHPO	sp|O13752|YF22_SCHPO Uncharacterized TLC domain-containing protein C17A2.02c OS=Schizosaccharomyces pombe (strain 972 / ATCC 24843) GN=SPAC17A2.02c PE=4 SV=1	_	_	_	_	_	PF03798.13|TRAM_LAG1_CLN8|TLC domain|ESU06685|m.2232:73-284
FGSG_01391	47.10270426	19.89680635	1.242854357	1.74E-170	2.41E-169	up	yes	45.9267564	46.5756033	48.80575306	20.05602201	20.92142562	18.71297143	1	4592276	4594943	+	FGSG_01391	--	GO:0070125|mitochondrial translational elongation	GO:0005739|mitochondrion	GO:0003746|translation elongation factor activity; GO:0003924|GTPase activity; GO:0005525|GTP binding	ko:K02355|fusA,GFM,EFG	--	2505	XP_011317187.1	XP_011317187.1 elongation factor G 1 [Fusarium graminearum PH-1]	sp|Q7SH14|EFGM_NEUCR	sp|Q7SH14|EFGM_NEUCR Elongation factor G, mitochondrial OS=Neurospora crassa (strain ATCC 24698 / 74-OR23-1A / CBS 708.71 / DSM 1257 / FGSC 987) GN=mef1 PE=3 SV=2	_	_	_	_	_	PF00009.24|GTP_EFTU|Elongation factor Tu GTP binding domain|ESU06702|m.2250:86-368;PF03764.15|EFG_IV|Elongation factor G, domain IV|ESU06702|m.2250:564-682;PF14492.3|EFG_II|Elongation Factor G, domain II|ESU06702|m.2250:489-562;PF00679.21|EFG_C|Elongation factor G C-terminus|ESU06702|m.2250:686-771;PF03144.22|GTP_EFTU_D2|Elongation factor Tu domain 2|ESU06702|m.2250:410-476
FGSG_01401	53.64346148	19.04797943	1.49327608	4.58E-112	4.79E-111	up	yes	53.70900494	55.06799757	52.15338193	17.76846512	20.57996659	18.79550659	1	4615015	4616170	-	FGSG_01401	--	--	--	--	--	--	870	XP_011317197.1	XP_011317197.1 hypothetical protein FGSG_01401 [Fusarium graminearum PH-1]	_	_	_	_	_	_	_	_
FGSG_01421	298.2454584	141.0755323	1.079978488	0	0	up	yes	295.1113207	294.5127803	305.1122742	141.0249175	141.6694392	140.5322401	1	4684318	4685856	-	FGSG_01421	--	GO:0000002|mitochondrial genome maintenance; GO:0006839|mitochondrial transport; GO:0006842|tricarboxylic acid transport; GO:0006843|mitochondrial citrate transmembrane transport; GO:0015742|alpha-ketoglutarate transport	GO:0005739|mitochondrion; GO:0005743|mitochondrial inner membrane; GO:0016021|integral component of membrane; GO:0042645|mitochondrial nucleoid	GO:0003677|DNA binding; GO:0005371|tricarboxylate secondary active transmembrane transporter activity	--	--	1369	XP_011317223.1	XP_011317223.1 DNA replication protein YHM2 [Fusarium graminearum PH-1]	sp|Q04013|YHM2_YEAST	sp|Q04013|YHM2_YEAST Citrate/oxoglutarate carrier protein OS=Saccharomyces cerevisiae (strain ATCC 204508 / S288c) GN=YHM2 PE=1 SV=1	_	_	_	_	_	PF00153.24|Mito_carr|Mitochondrial carrier protein|ESU06738|m.2299:34-95;PF00153.24|Mito_carr|Mitochondrial carrier protein|ESU06738|m.2299:130-197;PF00153.24|Mito_carr|Mitochondrial carrier protein|ESU06738|m.2299:216-307
FGSG_01422	693.4975414	315.378218	1.136782805	0	0	up	yes	678.9946813	698.5942327	702.9037102	317.0749941	312.217919	316.8417409	1	4687443	4689376	-	FGSG_01422	--	GO:0006099|tricarboxylic acid cycle	GO:0005759|mitochondrial matrix	GO:0004108|citrate (Si)-synthase activity	ko:K01647|CS,gltA	ko00020|Citrate cycle (TCA cycle); ko00630|Glyoxylate and dicarboxylate metabolism; ko01100|Metabolic pathways; ko01110|Biosynthesis of secondary metabolites; ko01130|Biosynthesis of antibiotics; ko01200|Carbon metabolism; ko01210|2-Oxocarboxylic acid metabolism; ko01230|Biosynthesis of amino acids	1613	XP_011317224.1	XP_011317224.1 citrate synthase [Fusarium graminearum PH-1]	sp|P34085|CISY_NEUCR	sp|P34085|CISY_NEUCR Citrate synthase, mitochondrial OS=Neurospora crassa (strain ATCC 24698 / 74-OR23-1A / CBS 708.71 / DSM 1257 / FGSC 987) GN=cit-1 PE=2 SV=2	_	_	_	_	_	PF00285.18|Citrate_synt|Citrate synthase, C-terminal domain|ESU06739|m.2301:77-456
FGSG_01430	54.00946007	18.590951	1.538102837	3.57E-273	6.70E-272	up	yes	55.06587422	52.99117258	53.97133342	19.49533686	18.33407807	17.94343807	1	4729551	4731861	-	FGSG_01430	--	GO:0019321|pentose metabolic process	--	GO:0019150|D-ribulokinase activity	--	--	2082	XP_011317234.1	XP_011317234.1 hypothetical protein FGSG_01430 [Fusarium graminearum PH-1]	sp|Q04585|YDR09_YEAST	sp|Q04585|YDR09_YEAST Uncharacterized sugar kinase YDR109C OS=Saccharomyces cerevisiae (strain ATCC 204508 / S288c) GN=YDR109C PE=1 SV=1	_	_	_	_	_	PF02782.13|FGGY_C|FGGY family of carbohydrate kinases, C-terminal domain|ESU06749|m.2319:313-523;PF00370.18|FGGY_N|FGGY family of carbohydrate kinases, N-terminal domain|ESU06749|m.2319:11-186
FGSG_01432	134.8801105	61.47102024	1.133571569	0	0	up	yes	136.9084334	134.9410335	132.7908645	60.02772134	61.47061513	62.91472426	1	4738011	4740974	-	FGSG_01432	--	GO:0006797|polyphosphate metabolic process; GO:0006799|polyphosphate biosynthetic process; GO:0007034|vacuolar transport; GO:0016237|lysosomal microautophagy; GO:0042144|vacuole fusion, non-autophagic; GO:0048016|inositol phosphate-mediated signaling	GO:0000329|fungal-type vacuole membrane; GO:0005783|endoplasmic reticulum; GO:0005794|Golgi apparatus; GO:0005886|plasma membrane; GO:0016021|integral component of membrane; GO:0033254|vacuolar transporter chaperone complex	GO:0000822|inositol hexakisphosphate binding	--	--	2850	XP_011317236.1	XP_011317236.1 hypothetical protein FGSG_01432 [Fusarium graminearum PH-1]	sp|Q02725|VTC3_YEAST	sp|Q02725|VTC3_YEAST Vacuolar transporter chaperone 3 OS=Saccharomyces cerevisiae (strain ATCC 204508 / S288c) GN=VTC3 PE=1 SV=1	_	_	_	_	_	PF09359.7|VTC|VTC domain|ESU06751|m.2322:214-489;PF02656.12|DUF202|Domain of unknown function (DUF202)|ESU06751|m.2322:647-710
FGSG_01467	6.636568774	3.1893341	1.054838098	8.61E-13	2.52E-12	up	yes	7.497032943	6.41364211	5.999031269	3.352986533	3.217500259	2.997515508	1	4857343	4858532	+	FGSG_01467	--	--	--	--	ko:K02608|ORC6	ko04111|Cell cycle - yeast; ko04113|Meiosis - yeast	1140	XP_011317273.1	XP_011317273.1 hypothetical protein FGSG_01467 [Fusarium graminearum PH-1]	_	_	_	_	_	_	_	PF05460.10|ORC6|Origin recognition complex subunit 6 (ORC6)|ESU06788|m.2377:9-204
FGSG_01476	109.0226812	36.60244069	1.574354773	4.11E-289	8.06E-288	up	yes	112.6839397	109.3748217	105.009282	36.38743532	37.23674511	36.18314164	1	4894039	4895251	+	FGSG_01476	--	--	--	GO:0016491|oxidoreductase activity; GO:0050662|coenzyme binding	--	--	1029	XP_011317285.1	XP_011317285.1 hypothetical protein FGSG_01476 [Fusarium graminearum PH-1]	sp|G3XMB9|AZAE_ASPNA	sp|G3XMB9|AZAE_ASPNA Ketoreductase azaE OS=Aspergillus niger (strain ATCC 1015 / CBS 113.46 / FGSC A1144 / LSHB Ac4 / NCTC 3858a / NRRL 328 / USDA 3528.7) GN=azaE PE=2 SV=1	_	_	_	_	_	PF01370.18|Epimerase|NAD dependent epimerase/dehydratase family|ESU06800|m.2395:4-262;PF07993.9|NAD_binding_4|Male sterility protein|ESU06800|m.2395:6-200;PF01073.16|3Beta_HSD|3-beta hydroxysteroid dehydrogenase/isomerase family|ESU06800|m.2395:5-208;PF16363.2|GDP_Man_Dehyd|GDP-mannose 4,6 dehydratase|ESU06800|m.2395:5-128;PF02719.12|Polysacc_synt_2|Polysaccharide biosynthesis protein|ESU06800|m.…
FGSG_01523	71.09957177	32.20230306	1.142431956	1.86E-189	2.77E-188	up	yes	72.1269213	70.55957018	70.61222383	31.85895891	32.37265192	32.37529835	1	5025956	5027818	-	FGSG_01523	--	GO:0019569|L-arabinose catabolic process to xylulose 5-phosphate; GO:0042843|D-xylose catabolic process	--	GO:0016491|oxidoreductase activity	ko:K17743|XR	ko00040|Pentose and glucuronate interconversions; ko01100|Metabolic pathways	1512	XP_011317332.1	XP_011317332.1 NAD(P)H-dependent D-xylose reductase [Fusarium graminearum PH-1]	sp|Q876L8|XYL1_HYPJE	sp|Q876L8|XYL1_HYPJE NAD(P)H-dependent D-xylose reductase xyl1 OS=Hypocrea jecorina GN=xyl1 PE=1 SV=1	_	_	_	_	_	PF00248.18|Aldo_ket_red|Aldo/keto reductase family|ESU06847|m.2463:18-302
FGSG_01599	1.854449182	0.776599352	1.245048572	2.21E-17	7.55E-17	up	yes	1.767314478	2.018431341	1.777601729	0.705973503	0.837288203	0.786536351	1	5301406	5305668	-	FGSG_01599	--	--	--	--	--	--	4158	XP_011317418.1	XP_011317418.1 hypothetical protein FGSG_01599 [Fusarium graminearum PH-1]	_	_	_	_	_	_	_	_
FGSG_01641	77.99681736	28.74799824	1.439636955	0	0	up	yes	77.65618235	78.95320538	77.38106434	28.3077421	29.63184857	28.30440405	1	5449025	5452854	-	FGSG_01641	--	GO:0007165|signal transduction; GO:0010971|positive regulation of G2/M transition of mitotic cell cycle; GO:0018105|peptidyl-serine phosphorylation; GO:0018107|peptidyl-threonine phosphorylation; GO:0030042|actin filament depolymerization; GO:0042149|cellular response to glucose starvation; GO:0042307|positive regulation of protein import into nucleus; GO:0051523|cell growth mode switching, monop…	GO:0005737|cytoplasm; GO:0005829|cytosol; GO:0032153|cell division site; GO:0051285|cell cortex of cell tip; GO:1902716|cell cortex of growing cell tip	GO:0004674|protein serine/threonine kinase activity; GO:0004683|calmodulin-dependent protein kinase activity; GO:0005516|calmodulin binding; GO:0005524|ATP binding	ko:K21157|SAK1	ko04138|Autophagy - yeast	3096	XP_011317466.1	XP_011317466.1 hypothetical protein FGSG_01641 [Fusarium graminearum PH-1]	sp|P50526|SSP1_SCHPO	sp|P50526|SSP1_SCHPO Serine/threonine-protein kinase ssp1 OS=Schizosaccharomyces pombe (strain 972 / ATCC 24843) GN=ssp1 PE=1 SV=1	_	_	_	_	_	PF00069.22|Pkinase|Protein kinase domain|ESU06981|m.2661:128-205;PF00069.22|Pkinase|Protein kinase domain|ESU06981|m.2661:216-421;PF07714.14|Pkinase_Tyr|Protein tyrosine kinase|ESU06981|m.2661:219-347
FGSG_01673	2.613536583	0.839926192	1.626103439	2.12E-07	4.72E-07	up	yes	3.082892051	1.896641246	2.861076452	0.568093483	0.848305153	1.103379941	1	5550233	5551292	-	FGSG_01673	--	--	--	--	--	--	855	XP_011317499.1	XP_011317499.1 hypothetical protein FGSG_01673 [Fusarium graminearum PH-1]	_	_	_	_	_	_	_	PF11807.5|DUF3328|Domain of unknown function (DUF3328)|ESU07014|m.2708:33-259
FGSG_01698	29.83297163	14.89844626	1.00126129	3.77E-71	2.94E-70	up	yes	28.63837799	29.71797077	31.14256613	14.53965825	15.33165894	14.8240216	1	5630325	5632151	-	FGSG_01698	--	GO:0009684|indoleacetic acid biosynthetic process; GO:0046686|response to cadmium ion	GO:0005829|cytosol; GO:0005886|plasma membrane	GO:0000257|nitrilase activity; GO:0080061|indole-3-acetonitrile nitrilase activity; GO:0080109|indole-3-acetonitrile nitrile hydratase activity	--	--	1772	XP_011317528.1	XP_011317528.1 hypothetical protein FGSG_01698 [Fusarium graminearum PH-1]	sp|P32962|NRL2_ARATH	sp|P32962|NRL2_ARATH Nitrilase 2 OS=Arabidopsis thaliana GN=NIT2 PE=1 SV=1	_	_	_	_	_	PF00795.19|CN_hydrolase|Carbon-nitrogen hydrolase|ESU07043|m.2753:16-382
FGSG_01730	5.01202592	1.886206228	1.405153597	6.49E-12	1.83E-11	up	yes	4.77499584	5.716636996	4.544444923	1.407883848	1.790145764	2.460589071	1	5712798	5714042	-	FGSG_01730	--	GO:0046416|D-amino acid metabolic process	GO:0005777|peroxisome	GO:0003884|D-amino-acid oxidase activity; GO:0071949|FAD binding	--	--	1065	XP_011317563.1	XP_011317563.1 D-amino-acid oxidase [Fusarium graminearum PH-1]	sp|P24552|OXDA_FUSSO	sp|P24552|OXDA_FUSSO D-amino-acid oxidase OS=Fusarium solani subsp. pisi PE=1 SV=1	_	_	_	_	_	PF01266.21|DAO|FAD dependent oxidoreductase|ESU07078|m.2802:5-343;PF00890.21|FAD_binding_2|FAD binding domain|ESU07078|m.2802:5-56
FGSG_01743	376.1874921	152.4496576	1.30306269	0	0	up	yes	381.3363257	369.4644462	377.7617043	150.2292113	151.5057602	155.6140013	1	5759349	5761681	-	FGSG_01743	--	GO:0019427|acetyl-CoA biosynthetic process from acetate	--	GO:0003987|acetate-CoA ligase activity; GO:0005524|ATP binding; GO:0016208|AMP binding	ko:K01895|ACSS,acs	ko00010|Glycolysis / Gluconeogenesis; ko00620|Pyruvate metabolism; ko00640|Propanoate metabolism; ko00680|Methane metabolism; ko01100|Metabolic pathways; ko01110|Biosynthesis of secondary metabolites; ko01130|Biosynthesis of antibiotics; ko01200|Carbon metabolism	2093	XP_011317578.1	XP_011317578.1 acetyl-coenzyme A synthetase [Fusarium graminearum PH-1]	sp|P16929|ACSA_NEUCR	sp|P16929|ACSA_NEUCR Acetyl-coenzyme A synthetase OS=Neurospora crassa (strain ATCC 24698 / 74-OR23-1A / CBS 708.71 / DSM 1257 / FGSC 987) GN=acu-5 PE=2 SV=2	_	_	_	_	_	PF00501.25|AMP-binding|AMP-binding enzyme|ESU07093|m.2824:98-535;PF13193.3|AMP-binding_C|AMP-binding enzyme C-terminal domain|ESU07093|m.2824:544-623;PF16177.2|ACAS_N|Acetyl-coenzyme A synthetase N-terminus|ESU07093|m.2824:40-96
FGSG_01744	44.6364167	7.621111388	2.5485793	1.30E-300	2.63E-299	up	yes	45.15388354	44.26336952	44.49199705	7.544909453	7.624110333	7.694314379	1	5763031	5764542	-	FGSG_01744	--	GO:0006351|transcription, DNA-templated; GO:0006355|regulation of transcription, DNA-templated; GO:0009405|pathogenesis; GO:0030435|sporulation resulting in formation of a cellular spore	GO:0005634|nucleus	GO:0008168|methyltransferase activity	--	--	1128	XP_011317579.1	XP_011317579.1 hypothetical protein FGSG_01744 [Fusarium graminearum PH-1]	sp|M2SNN6|LAEA_COCH5	sp|M2SNN6|LAEA_COCH5 Secondary metabolism regulator LAE1 OS=Cochliobolus heterostrophus (strain C5 / ATCC 48332 / race O) GN=LAE1 PE=3 SV=1	_	_	_	_	_	PF13489.3|Methyltransf_23|Methyltransferase domain|ESU07094|m.2825:132-264;PF13649.3|Methyltransf_25|Methyltransferase domain|ESU07094|m.2825:142-230;PF08241.9|Methyltransf_11|Methyltransferase domain|ESU07094|m.2825:143-232;PF08242.9|Methyltransf_12|Methyltransferase domain|ESU07094|m.2825:143-232
FGSG_01747	250.0617335	123.4079611	1.018789628	1.27E-230	2.11E-229	up	yes	251.1726613	256.7952425	242.2172967	126.5860478	124.9836259	118.6542096	1	5770578	5771603	-	FGSG_01747	--	--	--	--	--	--	1026	XP_011317582.1	XP_011317582.1 hypothetical protein FGSG_01747 [Fusarium graminearum PH-1]	_	_	_	_	_	_	_	_
FGSG_01759	2.841270499	1.111663985	1.345964359	1.70E-08	4.03E-08	up	yes	3.298987025	2.107379163	3.117445309	0.767936644	1.409435142	1.157620168	1	5798189	5799817	+	FGSG_01759	--	GO:0006068|ethanol catabolic process	GO:0005737|cytoplasm	GO:0004029|aldehyde dehydrogenase (NAD) activity	ko:K00128|ALDH	ko00010|Glycolysis / Gluconeogenesis; ko00053|Ascorbate and aldarate metabolism; ko00071|Fatty acid degradation; ko00280|Valine, leucine and isoleucine degradation; ko00310|Lysine degradation; ko00330|Arginine and proline metabolism; ko00340|Histidine metabolism; ko00380|Tryptophan metabolism; ko00410|beta-Alanine metabolism; ko00561|Glycerolipid metabolism; ko00620|Pyruvate metabolism; ko01100|M…	1485	XP_011317595.1	XP_011317595.1 aldehyde dehydrogenase [Fusarium graminearum PH-1]	sp|P42041|ALDH_ALTAL	sp|P42041|ALDH_ALTAL Aldehyde dehydrogenase OS=Alternaria alternata GN=ALTA10 PE=1 SV=2	_	_	_	_	_	PF00171.19|Aldedh|Aldehyde dehydrogenase family|ESU07110|m.2844:30-485
FGSG_01764	7.785024125	3.456332131	1.169143593	1.09E-07	2.45E-07	up	yes	6.740500457	9.123084477	7.491487442	2.762303753	3.8472863	3.759406341	1	5812311	5812938	+	FGSG_01764	--	--	--	--	--	--	474	XP_011317601.1	XP_011317601.1 hypothetical protein FGSG_01764 [Fusarium graminearum PH-1]	_	_	_	_	_	_	_	_
FGSG_01768	21.97279058	10.2207474	1.103462994	4.08E-29	1.87E-28	up	yes	23.68914286	21.52651757	20.7027113	9.956897177	10.82107453	9.884270502	1	5831567	5832355	-	FGSG_01768	--	--	--	--	--	--	789	XP_011317607.1	XP_011317607.1 hypothetical protein FGSG_01768 [Fusarium graminearum PH-1]	_	_	_	_	_	_	_	PF13302.4|Acetyltransf_3|Acetyltransferase (GNAT) domain|ESU07122|m.2859:53-175
FGSG_01795	15.92186149	3.161780533	2.328549988	3.59E-168	4.96E-167	up	yes	15.92755293	15.49857334	16.33945821	2.940516898	3.458671522	3.086153179	1	5896054	5898459	-	FGSG_01795	--	--	--	--	--	--	2133	XP_011317635.1	XP_011317635.1 hypothetical protein FGSG_01795 [Fusarium graminearum PH-1]	_	_	_	_	_	_	_	PF04082.15|Fungal_trans|Fungal specific transcription factor domain|ESU07150|m.2892:255-499;PF00172.15|Zn_clus|Fungal Zn(2)-Cys(6) binuclear cluster domain|ESU07150|m.2892:34-67
FGSG_01796	19.68248469	2.889674934	2.763682072	3.92E-76	3.20E-75	up	yes	19.67137462	18.72199993	20.65407951	3.011710294	2.919718914	2.737595594	1	5898801	5899493	+	FGSG_01796	--	--	--	--	--	--	582	XP_011317636.1	XP_011317636.1 hypothetical protein FGSG_01796 [Fusarium graminearum PH-1]	_	_	_	_	_	_	_	PF02627.17|CMD|Carboxymuconolactone decarboxylase family|ESU07151|m.2893:44-107
FGSG_01809	1.406649452	0.538279802	1.369498576	0.000127214	0.000227829	up	yes	1.505115648	1.663720392	1.051112316	0.699825305	0.383757093	0.531257009	1	5933009	5934130	-	FGSG_01809	--	--	--	GO:0102974|hydroxyversicolorone reductase activity; GO:0102975|versiconal hemiacetal acetate reductase activity; GO:0102976|versiconal reductase activity	--	--	1026	XP_009262736.1	XP_009262736.1 hypothetical protein FPSE_11344 [Fusarium pseudograminearum CS3096]	sp|B9WYE6|VRDA_ASPPA	sp|B9WYE6|VRDA_ASPPA Versiconal hemiacetal acetate reductase OS=Aspergillus parasiticus GN=vrdA PE=1 SV=1	_	_	_	_	_	PF00248.18|Aldo_ket_red|Aldo/keto reductase family|ESU07164|m.2910:19-332
FGSG_01815	2.274916696	0.343827001	2.691025516	3.55E-10	9.24E-10	up	yes	2.097044587	2.840960517	1.886744985	0.534639436	0.378899408	0.11794216	1	5942995	5943927	-	FGSG_01815	--	--	--	--	--	--	711	XP_011317655.1	XP_011317655.1 hypothetical protein FGSG_01815 [Fusarium graminearum PH-1]	_	_	_	_	_	_	_	_
FGSG_01816	3.764196556	1.381202611	1.439837014	6.67E-08	1.52E-07	up	yes	4.271608429	3.45649573	3.56448551	1.578935157	1.29114536	1.273527316	1	5944556	5945401	+	FGSG_01816	--	--	GO:0005622|intracellular	GO:0004364|glutathione transferase activity; GO:0004602|glutathione peroxidase activity	ko:K00799|GST,gst	ko00480|Glutathione metabolism	642	XP_011317656.1	XP_011317656.1 hypothetical protein FGSG_01816 [Fusarium graminearum PH-1]	sp|Q4WQZ2|TPCF_ASPFU	sp|Q4WQZ2|TPCF_ASPFU Glutathione S-transferase-like protein tpcF OS=Neosartorya fumigata (strain ATCC MYA-4609 / Af293 / CBS 101355 / FGSC A1100) GN=tpcF PE=2 SV=1	_	_	_	_	_	PF02798.17|GST_N|Glutathione S-transferase, N-terminal domain|ESU07171|m.2919:6-77;PF13409.3|GST_N_2|Glutathione S-transferase, N-terminal domain|ESU07171|m.2919:16-77;PF13417.3|GST_N_3|Glutathione S-transferase, N-terminal domain|ESU07171|m.2919:16-81;PF00043.22|GST_C|Glutathione S-transferase, C-terminal domain|ESU07171|m.2919:129-206;PF14497.3|GST_C_3|Glutathione S-transferase, C-terminal doma…
FGSG_01857	11.95385665	5.934850818	1.008970017	1.33E-20	4.98E-20	up	yes	12.69000125	11.97264511	11.19892358	5.353192483	5.898966702	6.55239327	1	6112232	6113505	-	FGSG_01857	--	--	--	GO:0004316|3-oxoacyl-[acyl-carrier-protein] reductase (NADPH) activity; GO:0102131|3-oxo-glutaryl-[acp] methyl ester reductase activity; GO:0102132|3-oxo-pimeloyl-[acp] methyl ester reductase activity	--	--	1219	XP_011317703.1	XP_011317703.1 hypothetical protein FGSG_01857 [Fusarium graminearum PH-1]	sp|Q9RPT1|RHLG_PSEAE	sp|Q9RPT1|RHLG_PSEAE Rhamnolipids biosynthesis 3-oxoacyl-[acyl-carrier-protein] reductase OS=Pseudomonas aeruginosa (strain ATCC 15692 / DSM 22644 / CIP 104116 / JCM 14847 / LMG 12228 / 1C / PRS 101 / PAO1) GN=rhlG PE=1 SV=1	_	_	_	_	_	PF13561.3|adh_short_C2|Enoyl-(Acyl carrier protein) reductase|ESU07218|m.2982:26-271;PF00106.22|adh_short|short chain dehydrogenase|ESU07218|m.2982:18-221;PF08659.7|KR|KR domain|ESU07218|m.2982:21-182
FGSG_01867	74.1330767	29.02990819	1.352275091	0	0	up	yes	74.71228248	74.16561167	73.52133594	29.11057396	28.22018624	29.75896437	1	6151234	6153693	-	FGSG_01867	--	GO:0009086|methionine biosynthetic process	GO:0005829|cytosol	GO:0030586|[methionine synthase] reductase activity; GO:0050660|flavin adenine dinucleotide binding	--	--	2460	XP_011317716.1	XP_011317716.1 hypothetical protein FGSG_01867 [Fusarium graminearum PH-1]	sp|Q09744|YB63_SCHPO	sp|Q09744|YB63_SCHPO Uncharacterized FAD-binding protein C12C2.03c OS=Schizosaccharomyces pombe (strain 972 / ATCC 24843) GN=SPBC12C2.03c PE=3 SV=1	_	_	_	_	_	PF00667.17|FAD_binding_1|FAD binding domain|ESU07231|m.3003:196-430;PF00175.18|NAD_binding_1|Oxidoreductase NAD-binding domain|ESU07231|m.3003:477-580
FGSG_01876	0.831102876	0.338892084	1.269501403	0.001311115	0.002136144	up	yes	0.944936546	0.871108714	0.677263366	0.20574503	0.519153646	0.291777577	1	6183257	6184926	-	FGSG_01876	--	GO:0003333|amino acid transmembrane transport	GO:0016021|integral component of membrane	GO:0015171|amino acid transmembrane transporter activity	--	--	1437	XP_011317726.1	XP_011317726.1 hypothetical protein FGSG_01876 [Fusarium graminearum PH-1]	sp|P38680|MTR_NEUCR	sp|P38680|MTR_NEUCR N amino acid transport system protein OS=Neurospora crassa (strain ATCC 24698 / 74-OR23-1A / CBS 708.71 / DSM 1257 / FGSC 987) GN=mtr PE=3 SV=2	_	_	_	_	_	PF01490.15|Aa_trans|Transmembrane amino acid transporter protein|ESU07241|m.3019:53-452
FGSG_01877	258.7356616	54.71713701	2.241206382	0	0	up	yes	256.0756076	259.0103364	261.1210407	54.90557351	54.93843798	54.30739953	1	6185706	6188586	-	FGSG_01877	--	--	--	--	--	--	2227	XP_011317727.1	XP_011317727.1 hypothetical protein FGSG_01877 [Fusarium graminearum PH-1]	_	_	_	_	_	_	_	_
FGSG_01883	34.36259034	16.83013369	1.029354987	4.79E-72	3.77E-71	up	yes	34.09182834	33.81485646	35.18108622	17.41484718	16.06492115	17.01063272	1	6212079	6213888	-	FGSG_01883	--	--	GO:0005774|vacuolar membrane; GO:0016021|integral component of membrane	GO:0008324|cation transmembrane transporter activity	--	--	1437	XP_011317732.1	XP_011317732.1 hypothetical protein FGSG_01883 [Fusarium graminearum PH-1]	sp|Q0WU02|MTP10_ARATH	sp|Q0WU02|MTP10_ARATH Metal tolerance protein 10 OS=Arabidopsis thaliana GN=MTP10 PE=2 SV=1	_	_	_	_	_	PF01545.18|Cation_efflux|Cation efflux family|ESU07247|m.3025:194-375;PF16916.2|ZT_dimer|Dimerisation domain of Zinc Transporter|ESU07247|m.3025:390-463
FGSG_01915	211.4010383	92.50837752	1.192238834	0	0	up	yes	214.4445806	209.8067487	209.9517855	89.31149476	95.68938493	92.52425287	1	6298724	6299884	-	FGSG_01915	--	GO:0000278|mitotic cell cycle; GO:0006357|regulation of transcription by RNA polymerase II; GO:0030154|cell differentiation; GO:0045893|positive regulation of transcription, DNA-templated	GO:0005634|nucleus	GO:0000981|DNA-binding transcription factor activity, RNA polymerase II-specific; GO:0001135|RNA polymerase II transcription regulator recruiting activity; GO:0043565|sequence-specific DNA binding; GO:0044212|transcription regulatory region DNA binding	ko:K09425|K09425	--	1161	XP_011317764.1	XP_011317764.1 hypothetical protein FGSG_01915 [Fusarium graminearum PH-1]	sp|O13493|MYB1_NEUCR	sp|O13493|MYB1_NEUCR Myb-like DNA-binding protein myb-1 OS=Neurospora crassa (strain ATCC 24698 / 74-OR23-1A / CBS 708.71 / DSM 1257 / FGSC 987) GN=rca-1 PE=3 SV=2	_	_	_	_	_	PF00249.28|Myb_DNA-binding|Myb-like DNA-binding domain|ESU07279|m.3071:22-67;PF00249.28|Myb_DNA-binding|Myb-like DNA-binding domain|ESU07279|m.3071:78-116;PF13921.3|Myb_DNA-bind_6|Myb-like DNA-binding domain|ESU07279|m.3071:25-81
FGSG_01943	55.0532067	18.99615759	1.534621733	0	0	up	yes	55.50215835	54.03230267	55.6251591	19.68137737	18.12394845	19.18314696	1	6398348	6401222	+	FGSG_01943	--	--	--	--	--	--	2719	XP_011317797.1	XP_011317797.1 hypothetical protein FGSG_01943 [Fusarium graminearum PH-1]	_	_	_	_	_	_	_	PF08447.9|PAS_3|PAS fold|ESU07312|m.3120:17-92
FGSG_01964	119.0140655	48.55620431	1.293228659	0	0	up	yes	120.0669866	119.2138178	117.7613921	49.40426726	48.14968353	48.11466215	1	6479159	6484861	+	FGSG_01964	--	GO:0071555|cell wall organization	GO:0005886|plasma membrane; GO:0016021|integral component of membrane; GO:0016459|myosin complex; GO:0030659|cytoplasmic vesicle membrane	GO:0003774|motor activity; GO:0004100|chitin synthase activity; GO:0005524|ATP binding	ko:K00698|CHS1	ko00520|Amino sugar and nucleotide sugar metabolism	5595	XP_011317821.1	XP_011317821.1 hypothetical protein FGSG_01964 [Fusarium graminearum PH-1]	sp|Q4P9K9|CHS8_USTMA	sp|Q4P9K9|CHS8_USTMA Chitin synthase 8 OS=Ustilago maydis (strain 521 / FGSC 9021) GN=CHS8 PE=3 SV=1	_	_	_	_	_	PF03142.12|Chitin_synth_2|Chitin synthase|ESU07336|m.3157:1214-1721;PF00063.18|Myosin_head|Myosin head (motor domain)|ESU07336|m.3157:83-767;PF08766.8|DEK_C|DEK C terminal domain|ESU07336|m.3157:1807-1860;PF00173.25|Cyt-b5|Cytochrome b5-like Heme/Steroid binding domain|ESU07336|m.3157:956-1058;PF13632.3|Glyco_trans_2_3|Glycosyl transferase family group 2|ESU07336|m.3157:1407-1616;PF13641.3|Glyco_…
FGSG_01972	35.62679701	10.32741657	1.78549199	0	0	up	yes	36.46211777	36.56795226	33.85032101	10.80912693	10.16776971	10.00535306	1	6513158	6516567	-	FGSG_01972	--	--	GO:0016020|membrane	GO:0003958|NADPH-hemoprotein reductase activity; GO:0005506|iron ion binding; GO:0010181|FMN binding; GO:0020037|heme binding; GO:0070330|aromatase activity	ko:K14338|cypD_E,CYP102A2_3	ko00071|Fatty acid degradation; ko00380|Tryptophan metabolism	3210	XP_011317834.1	XP_011317834.1 hypothetical protein FGSG_01972 [Fusarium graminearum PH-1]	sp|Q9Y8G7|C505_FUSOX	sp|Q9Y8G7|C505_FUSOX Bifunctional cytochrome P450/NADPH--P450 reductase OS=Fusarium oxysporum GN=CYP505 PE=1 SV=1	_	_	_	_	_	PF00067.19|p450|Cytochrome P450|ESU07349|m.3174:8-451;PF00667.17|FAD_binding_1|FAD binding domain|ESU07349|m.3174:681-881;PF00258.22|Flavodoxin_1|Flavodoxin|ESU07349|m.3174:503-637;PF00175.18|NAD_binding_1|Oxidoreductase NAD-binding domain|ESU07349|m.3174:916-1026
FGSG_01986	0.723030119	0.237754799	1.564959477	0.00034671	0.000596876	up	yes	0.839526296	0.347839611	0.981724452	0.231023411	0.293374148	0.188866837	1	6560502	6562356	-	FGSG_01986	--	GO:0055085|transmembrane transport	GO:0005886|plasma membrane; GO:0016021|integral component of membrane	--	--	--	1554	XP_011317849.1	XP_011317849.1 hypothetical protein FGSG_01986 [Fusarium graminearum PH-1]	sp|A0A089FNE5|PRLL_FUNXX	sp|A0A089FNE5|PRLL_FUNXX MFS transporter prlL OS=Fungal sp. (strain NRRL 50135) GN=prlL PE=3 SV=1	_	_	_	_	_	PF07690.13|MFS_1|Major Facilitator Superfamily|ESU07364|m.3194:67-442
FGSG_02022	2259.422286	772.9281565	1.547535428	0	0	up	yes	2229.835275	2295.498945	2252.932638	778.8989589	773.5085548	766.3769556	1	6676032	6678116	-	FGSG_02022	--	GO:0071555|cell wall organization	GO:0005576|extracellular region; GO:0005618|cell wall; GO:0005886|plasma membrane; GO:0031225|anchored component of membrane	GO:0016740|transferase activity	--	--	2038	XP_011317894.1	XP_011317894.1 1,3-beta-glucanosyltransferase gel4 precursor [Fusarium graminearum PH-1]	sp|D4ATC3|GAS1_ARTBC	sp|D4ATC3|GAS1_ARTBC 1,3-beta-glucanosyltransferase ARB_07487 OS=Arthroderma benhamiae (strain ATCC MYA-4681 / CBS 112371) GN=ARB_07487 PE=1 SV=1	_	_	_	_	_	PF03198.11|Glyco_hydro_72|Glucanosyltransferase|ESU07409|m.3259:13-328;PF07983.10|X8|X8 domain|ESU07409|m.3259:380-456;PF02836.14|Glyco_hydro_2_C|Glycosyl hydrolases family 2, TIM barrel domain|ESU07409|m.3259:25-181
FGSG_02067	7.128967413	1.526816648	2.215770364	3.22E-49	2.01E-48	up	yes	6.921735423	7.477143376	6.98802344	1.579356881	1.298870161	1.702222901	1	6794953	6796402	+	FGSG_02067	--	--	--	--	ko:K01193|INV,sacA	ko00052|Galactose metabolism; ko00500|Starch and sucrose metabolism; ko01100|Metabolic pathways	1404	XP_011317941.1	XP_011317941.1 hypothetical protein FGSG_02067 [Fusarium graminearum PH-1]	_	_	_	_	_	_	_	PF00251.17|Glyco_hydro_32N|Glycosyl hydrolases family 32 N-terminal domain|ESU07456|m.3326:38-326
FGSG_02085	1.626313128	0.536702411	1.581621209	3.62E-09	8.86E-09	up	yes	1.764913235	1.436849429	1.67717672	0.439963703	0.667214037	0.502929494	1	6858747	6860375	+	FGSG_02085	--	--	--	--	--	--	1584	XP_011317960.1	XP_011317960.1 hypothetical protein FGSG_02085 [Fusarium graminearum PH-1]	_	_	_	_	_	_	_	_
FGSG_02087	35.98388862	8.556256253	2.071015233	4.22E-211	6.59E-210	up	yes	34.82285795	37.13179116	35.99701676	8.15671126	8.258097119	9.253960381	1	6863402	6865144	+	FGSG_02087	--	--	--	--	--	--	1468	XP_011317962.1	XP_011317962.1 hypothetical protein FGSG_02087 [Fusarium graminearum PH-1]	_	_	_	_	_	_	_	PF02668.13|TauD|Taurine catabolism dioxygenase TauD, TfdA family|ESU07477|m.3356:86-336
FGSG_02089	1.488673628	0.613218605	1.265876027	4.26E-06	8.63E-06	up	yes	1.689590578	1.547468799	1.228961507	0.618526377	0.592495261	0.628634179	1	6871488	6872921	-	FGSG_02089	--	--	--	--	--	--	1434	XP_011317964.1	XP_011317964.1 hypothetical protein FGSG_02089 [Fusarium graminearum PH-1]	_	_	_	_	_	_	_	_
FGSG_02113	2.364013055	1.081917024	1.120464641	6.78E-10	1.74E-09	up	yes	2.339770689	2.241485109	2.510783367	1.151904967	1.130339074	0.96350703	1	6930168	6932983	+	FGSG_02113	--	--	--	--	--	--	1980	XP_011317989.1	XP_011317989.1 hypothetical protein FGSG_02113 [Fusarium graminearum PH-1]	_	_	_	_	_	_	_	PF00067.19|p450|Cytochrome P450|ESU07504|m.3392:68-525
FGSG_02115	4.048584259	1.571301839	1.35986379	7.23E-10	1.85E-09	up	yes	4.539118183	4.126280574	3.480354019	1.880760866	1.019446324	1.813698326	1	6935329	6936507	-	FGSG_02115	--	--	--	--	--	--	1179	XP_011317991.1	XP_011317991.1 hypothetical protein FGSG_02115 [Fusarium graminearum PH-1]	_	_	_	_	_	_	_	PF13813.3|MBOAT_2|Membrane bound O-acyl transferase family|ESU07506|m.3394:236-322
FGSG_02116	28.50294189	7.089752448	2.005776273	7.07E-90	6.45E-89	up	yes	30.75643873	28.87005641	25.88233053	6.970065357	6.992696982	7.306495006	1	6936933	6937915	-	FGSG_02116	--	--	--	--	--	--	812	XP_011317992.1	XP_011317992.1 hypothetical protein FGSG_02116 [Fusarium graminearum PH-1]	_	_	_	_	_	_	_	_
FGSG_02117	17.97584034	6.175720313	1.539848058	5.70E-81	4.82E-80	up	yes	17.14091644	18.4085768	18.37802777	6.280266186	6.122054332	6.12484042	1	6938435	6940057	+	FGSG_02117	--	--	GO:0016021|integral component of membrane	GO:0004497|monooxygenase activity; GO:0005506|iron ion binding; GO:0016705|oxidoreductase activity, acting on paired donors, with incorporation or reduction of molecular oxygen; GO:0020037|heme binding	--	--	1530	XP_011317993.1	XP_011317993.1 hypothetical protein FGSG_02117 [Fusarium graminearum PH-1]	sp|A0JJT9|TENB_BEABA	sp|A0JJT9|TENB_BEABA Cytochrome P450 monooxygenase tenB OS=Beauveria bassiana GN=tenB PE=1 SV=1	_	_	_	_	_	PF00067.19|p450|Cytochrome P450|ESU07508|m.3396:163-502
FGSG_02125	94.52796954	17.36231638	2.444103747	0	0	up	yes	92.5648169	99.46154135	91.55755036	16.29091032	17.65201965	18.14401918	1	6954293	6956331	-	FGSG_02125	--	--	GO:0005886|plasma membrane; GO:0031225|anchored component of membrane	--	--	--	1903	XP_011318003.1	XP_011318003.1 hypothetical protein FGSG_02125 [Fusarium graminearum PH-1]	sp|D4B388|FLA_ARTBC	sp|D4B388|FLA_ARTBC Fasciclin-like arabinogalactan protein ARB_02922 OS=Arthroderma benhamiae (strain ATCC MYA-4681 / CBS 112371) GN=ARB_02922 PE=3 SV=1	_	_	_	_	_	PF02469.19|Fasciclin|Fasciclin domain|ESU07518|m.3408:47-172;PF02469.19|Fasciclin|Fasciclin domain|ESU07518|m.3408:186-303
FGSG_02135	1.542803445	0.436262125	1.798911953	1.48E-06	3.11E-06	up	yes	1.660658063	1.192673176	1.775079097	0.604612696	0.275457545	0.428716133	1	6990680	6992420	+	FGSG_02135	--	--	--	--	--	--	978	XP_011318015.1	XP_011318015.1 hypothetical protein FGSG_02135 [Fusarium graminearum PH-1]	_	_	_	_	_	_	_	_
FGSG_02139	5.748856946	1.925355981	1.573183531	2.79E-63	2.02E-62	up	yes	5.515984661	6.129476414	5.601109765	2.055150237	1.964697714	1.756219992	1	6998854	7003306	-	FGSG_02139	--	--	GO:0005886|plasma membrane; GO:0016021|integral component of membrane	GO:0005524|ATP binding; GO:0042626|ATPase-coupled transmembrane transporter activity	--	--	3987	XP_011318019.1	XP_011318019.1 hypothetical protein FGSG_02139 [Fusarium graminearum PH-1]	sp|Q8J2Q1|FUM19_GIBM7	sp|Q8J2Q1|FUM19_GIBM7 ABC transporter FUM19 OS=Gibberella moniliformis (strain M3125 / FGSC 7600) GN=FUM19 PE=2 SV=1	_	_	_	_	_	PF00005.24|ABC_tran|ABC transporter|ESU07534|m.3430:534-667;PF00005.24|ABC_tran|ABC transporter|ESU07534|m.3430:1114-1259;PF00664.20|ABC_membrane|ABC transporter transmembrane region|ESU07534|m.3430:790-1019
FGSG_02163	16.99286643	5.276492617	1.685395211	1.04E-114	1.10E-113	up	yes	15.89869032	17.01222458	18.06768437	5.277339583	4.986416438	5.565721829	1	7064700	7067225	+	FGSG_02163	--	GO:0015701|bicarbonate transport; GO:0042391|regulation of membrane potential; GO:0051453|regulation of intracellular pH; GO:1902476|chloride transmembrane transport	GO:0005887|integral component of plasma membrane	GO:0005254|chloride channel activity; GO:0008271|secondary active sulfate transmembrane transporter activity; GO:0015106|bicarbonate transmembrane transporter activity; GO:0015116|sulfate transmembrane transporter activity; GO:0015301|anion:anion antiporter activity; GO:0019531|oxalate transmembrane transporter activity	ko:K14708|SLC26A11	--	2373	XP_011318046.1	XP_011318046.1 hypothetical protein FGSG_02163 [Fusarium graminearum PH-1]	sp|P23622|CYS14_NEUCR	sp|P23622|CYS14_NEUCR Sulfate permease 2 OS=Neurospora crassa (strain ATCC 24698 / 74-OR23-1A / CBS 708.71 / DSM 1257 / FGSC 987) GN=cys-14 PE=2 SV=3	_	_	_	_	_	PF00916.17|Sulfate_transp|Sulfate permease family|ESU07561|m.3468:90-472;PF01740.18|STAS|STAS domain|ESU07561|m.3468:561-658
FGSG_02220	15.32418518	1.878909309	3.021126167	3.08E-133	3.58E-132	up	yes	15.92008922	13.51112476	16.54134157	1.625597845	1.993954381	2.017175701	1	7205135	7206841	+	FGSG_02220	--	--	--	GO:0004029|aldehyde dehydrogenase (NAD) activity	--	--	1455	XP_011318113.1	XP_011318113.1 hypothetical protein FGSG_02220 [Fusarium graminearum PH-1]	sp|S0ENH1|FUS7_GIBF5	sp|S0ENH1|FUS7_GIBF5 Putative aldehyde dehydrogenase FUS7 OS=Gibberella fujikuroi (strain CBS 195.34 / IMI 58289 / NRRL A-6831) GN=FUS7 PE=2 SV=1	_	_	_	_	_	PF00171.19|Aldedh|Aldehyde dehydrogenase family|ESU07628|m.3558:26-476
FGSG_02223	7.924488542	3.773818905	1.068294187	4.02E-08	9.30E-08	up	yes	7.382002915	8.72986742	7.661595291	4.703910988	3.776600178	2.84094555	1	7211880	7212521	+	FGSG_02223	--	--	--	--	--	--	642	XP_011318117.1	XP_011318117.1 hypothetical protein FGSG_02223 [Fusarium graminearum PH-1]	_	_	_	_	_	_	_	_
FGSG_02251	0.791745473	0.265490325	1.541142647	1.10E-08	2.62E-08	up	yes	0.826757835	0.640026276	0.908452308	0.267658526	0.223250324	0.305562126	1	7305010	7308350	+	FGSG_02251	--	--	--	--	--	--	3156	XP_011318149.1	XP_011318149.1 hypothetical protein FGSG_02251 [Fusarium graminearum PH-1]	_	_	_	_	_	_	_	PF07993.9|NAD_binding_4|Male sterility protein|ESU07664|m.3606:674-914;PF00501.25|AMP-binding|AMP-binding enzyme|ESU07664|m.3606:60-347;PF01370.18|Epimerase|NAD dependent epimerase/dehydratase family|ESU07664|m.3606:673-890
FGSG_02281	553.691102	117.7050263	2.233808901	0	0	up	yes	558.6710903	546.35671	556.0455057	116.2942748	113.848809	122.9719951	1	7387706	7389173	-	FGSG_02281	--	GO:0071422|succinate transmembrane transport; GO:0071423|malate transmembrane transport; GO:0098714|malate import across plasma membrane; GO:0098715|malonic acid import across plasma membrane; GO:0098720|succinate import across plasma membrane	GO:0005783|endoplasmic reticulum; GO:0016021|integral component of membrane	GO:0015140|malate transmembrane transporter activity; GO:0015141|succinate transmembrane transporter activity; GO:0015366|malate:proton symporter activity; GO:0097434|succinate:proton symporter activity; GO:1901239|malonate(1-) transmembrane transporter activity	--	--	1468	XP_011318189.1	XP_011318189.1 hypothetical protein FGSG_02281 [Fusarium graminearum PH-1]	sp|P50537|MAE1_SCHPO	sp|P50537|MAE1_SCHPO Malic acid transport protein OS=Schizosaccharomyces pombe (strain 972 / ATCC 24843) GN=mae1 PE=1 SV=1	_	_	_	_	_	PF03595.14|SLAC1|Voltage-dependent anion channel|ESU07704|m.3657:90-423
FGSG_02322	2571.037785	789.9131965	1.702572131	0	0	up	yes	2556.38225	2585.966166	2570.764939	796.8085276	792.0544528	780.8766091	1	7514556	7516557	-	FGSG_02322	--	GO:0055085|transmembrane transport	GO:0005886|plasma membrane; GO:0016021|integral component of membrane	--	--	--	1939	XP_011318231.1	XP_011318231.1 hypothetical protein FGSG_02322 [Fusarium graminearum PH-1]	sp|I1RF56|AURT_GIBZE	sp|I1RF56|AURT_GIBZE Rubrofusarin-specific efflux pump aurT OS=Gibberella zeae (strain PH-1 / ATCC MYA-4620 / FGSC 9075 / NRRL 31084) GN=aurT PE=2 SV=1	_	_	_	_	_	PF07690.13|MFS_1|Major Facilitator Superfamily|ESU07746|m.3724:58-455
FGSG_02343	0.979846951	0.197836408	2.251757073	4.05E-11	1.10E-10	up	yes	0.928161542	0.963433303	1.047946008	0.210341212	0.268324183	0.114843829	1	7564753	7566930	-	FGSG_02343	--	--	--	--	--	--	2008	SCB64406.1	SCB64406.1 unnamed protein product [Fusarium graminearum]	_	_	_	_	_	_	_	PF06609.10|TRI12|Fungal trichothecene efflux pump (TRI12)|ESU07767|m.3755:62-571;PF07690.13|MFS_1|Major Facilitator Superfamily|ESU07767|m.3755:62-457;PF00083.21|Sugar_tr|Sugar (and other) transporter|ESU07767|m.3755:88-222
FGSG_02347	1.131798145	0.530774579	1.078208385	0.000865274	0.001432797	up	yes	1.142140355	1.180399088	1.072854992	0.549490531	0.335180246	0.707652958	1	7575598	7577182	-	FGSG_02347	--	GO:0006559|L-phenylalanine catabolic process; GO:0006572|tyrosine catabolic process	--	GO:0004411|homogentisate 1,2-dioxygenase activity; GO:0046872|metal ion binding	ko:K00451|HGD,hmgA	ko00350|Tyrosine metabolism; ko01100|Metabolic pathways	1422	XP_011318255.1	XP_011318255.1 homogentisate 1,2-dioxygenase [Fusarium graminearum PH-1]	sp|Q54QI4|HGD_DICDI	sp|Q54QI4|HGD_DICDI Homogentisate 1,2-dioxygenase OS=Dictyostelium discoideum GN=hgd PE=2 SV=1	_	_	_	_	_	PF04209.10|HgmA|homogentisate 1,2-dioxygenase|ESU07770|m.3759:34-459
FGSG_02353	1.919962685	0.771888414	1.303538319	4.67E-06	9.42E-06	up	yes	2.282750415	1.390566299	2.086571342	0.930692448	0.797033963	0.587938831	1	7602701	7604110	-	FGSG_02353	--	--	--	--	--	--	1248	XP_011318262.1	XP_011318262.1 hypothetical protein FGSG_02353 [Fusarium graminearum PH-1]	_	_	_	_	_	_	_	_
FGSG_02364	80.72074693	15.94874883	2.338770691	0	0	up	yes	83.33643767	78.42416884	80.40163429	16.51476655	14.26090875	17.0705712	1	7629777	7630855	+	FGSG_02364	--	--	--	GO:0016491|oxidoreductase activity	--	--	1023	XP_011318274.1	XP_011318274.1 hypothetical protein FGSG_02364 [Fusarium graminearum PH-1]	sp|A0PJE2|DHR12_HUMAN	sp|A0PJE2|DHR12_HUMAN Dehydrogenase/reductase SDR family member 12 OS=Homo sapiens GN=DHRS12 PE=2 SV=2	_	_	_	_	_	PF00106.22|adh_short|short chain dehydrogenase|ESU07789|m.3784:32-186;PF13561.3|adh_short_C2|Enoyl-(Acyl carrier protein) reductase|ESU07789|m.3784:40-240;PF08659.7|KR|KR domain|ESU07789|m.3784:32-123
FGSG_02415	168.8793918	65.05375453	1.376152732	3.49E-291	6.91E-290	up	yes	164.0367145	166.641365	175.9600958	62.33060936	65.50521415	67.32544009	1	7793036	7794169	+	FGSG_02415	--	--	--	--	--	--	1031	EYB31590.1	EYB31590.1 hypothetical protein FG05_02415 [Fusarium graminearum]	_	_	_	_	_	_	_	_
FGSG_02464	52.30898948	7.141466056	2.871023745	8.68E-276	1.64E-274	up	yes	52.2074942	49.16214533	55.5573289	7.732187484	7.236562327	6.455648356	1	7917938	7919014	-	FGSG_02464	--	--	--	--	--	--	945	XP_011318388.1	XP_011318388.1 hypothetical protein FGSG_02464 [Fusarium graminearum PH-1]	_	_	_	_	_	_	_	_
FGSG_02465	6.963721797	2.701146472	1.363025754	4.11E-26	1.78E-25	up	yes	6.899050594	7.192922463	6.799192334	2.430591927	3.114949084	2.557898405	1	7921353	7923267	-	FGSG_02465	--	--	--	--	--	--	1590	XP_011318389.1	XP_011318389.1 hypothetical protein FGSG_02465 [Fusarium graminearum PH-1]	_	_	_	_	_	_	_	PF00291.22|PALP|Pyridoxal-phosphate dependent enzyme|ESU07904|m.3939:29-291;PF00581.17|Rhodanese|Rhodanese-like domain|ESU07904|m.3939:387-506
FGSG_02471	11.63348942	5.710836517	1.02522546	2.14E-37	1.12E-36	up	yes	11.48027121	11.04422783	12.37596923	5.49441639	5.685290268	5.952802894	1	7942270	7944729	-	FGSG_02471	--	--	--	--	--	--	2187	XP_011318397.1	XP_011318397.1 hypothetical protein FGSG_02471 [Fusarium graminearum PH-1]	_	_	_	_	_	_	_	_
FGSG_02489	284.6312239	111.6794902	1.349651182	0	0	up	yes	279.4877336	289.5925054	284.8134325	110.5994861	110.005289	114.4336956	1	8004855	8006819	-	FGSG_02489	--	GO:0070086|ubiquitin-dependent endocytosis	GO:0005634|nucleus; GO:0005829|cytosol; GO:0030136|clathrin-coated vesicle	--	ko:K20059|LDB19,ART1	--	1965	XP_011318417.1	XP_011318417.1 hypothetical protein FGSG_02489 [Fusarium graminearum PH-1]	sp|Q10347|YDA5_SCHPO	sp|Q10347|YDA5_SCHPO Uncharacterized protein C1F12.05 OS=Schizosaccharomyces pombe (strain 972 / ATCC 24843) GN=SPAC1F12.05 PE=4 SV=1	_	_	_	_	_	PF13002.4|LDB19|Arrestin_N terminal like|ESU07932|m.3982:136-305
FGSG_02502	806.3330869	300.954552	1.42180024	0	0	up	yes	827.125454	797.7922269	794.0815798	294.309142	304.348221	304.206293	1	8049520	8051065	+	FGSG_02502	--	GO:0006696|ergosterol biosynthetic process; GO:0016126|sterol biosynthetic process	GO:0005788|endoplasmic reticulum lumen; GO:0005789|endoplasmic reticulum membrane; GO:0016021|integral component of membrane	GO:0000248|C-5 sterol desaturase activity; GO:0005506|iron ion binding	ko:K00227|SC5DL,ERG3	ko00100|Steroid biosynthesis; ko01100|Metabolic pathways; ko01110|Biosynthesis of secondary metabolites; ko01130|Biosynthesis of antibiotics	1490	XP_011318434.1	XP_011318434.1 C-5 sterol desaturase [Fusarium graminearum PH-1]	sp|Q7SBB6|ERG3_NEUCR	sp|Q7SBB6|ERG3_NEUCR Probable Delta(7)-sterol 5(6)-desaturase OS=Neurospora crassa (strain ATCC 24698 / 74-OR23-1A / CBS 708.71 / DSM 1257 / FGSC 987) GN=NCU06207 PE=3 SV=1	_	_	_	_	_	PF04116.10|FA_hydroxylase|Fatty acid hydroxylase superfamily|ESU07949|m.4004:170-296
FGSG_02515	41.44741361	17.5281815	1.241130949	4.24E-183	6.20E-182	up	yes	40.99610149	41.27363306	42.07250626	17.99446105	16.72687592	17.86320752	1	8089616	8092042	+	FGSG_02515	--	--	--	--	--	--	2427	XP_011318449.1	XP_011318449.1 hypothetical protein FGSG_02515 [Fusarium graminearum PH-1]	_	_	_	_	_	_	_	_
FGSG_02518	43.85923481	17.05686687	1.362011309	1.77E-123	1.97E-122	up	yes	40.00911477	47.13020794	44.43838171	16.45814703	16.98651822	17.72593535	1	8100526	8102563	-	FGSG_02518	--	GO:0006260|DNA replication; GO:0006281|DNA repair; GO:0006351|transcription, DNA-templated; GO:0006355|regulation of transcription, DNA-templated	GO:0005634|nucleus; GO:0005694|chromosome	GO:0003677|DNA binding	ko:K09272|SSRP1	--	1858	XP_009260031.1	XP_009260031.1 hypothetical protein FPSE_08638 [Fusarium pseudograminearum CS3096]	sp|Q4IJU0|POB3_GIBZE	sp|Q4IJU0|POB3_GIBZE FACT complex subunit POB3 OS=Gibberella zeae (strain PH-1 / ATCC MYA-4620 / FGSC 9075 / NRRL 31084) GN=POB3 PE=3 SV=1	_	_	_	_	_	PF03531.11|SSrecog|Structure-specific recognition protein (SSRP1)|ESU07967|m.4027:74-318;PF08512.9|Rtt106|Histone chaperone Rttp106-like|ESU07967|m.4027:375-467
FGSG_02519	79.19321576	31.36596694	1.335899086	0	0	up	yes	78.68578452	76.51791148	82.37595128	31.12561433	30.95012097	32.02216552	1	8103087	8105717	+	FGSG_02519	--	GO:0006914|autophagy; GO:0016042|lipid catabolic process	GO:0000139|Golgi membrane; GO:0005789|endoplasmic reticulum membrane; GO:0016021|integral component of membrane; GO:0032585|multivesicular body membrane	GO:0004806|triglyceride lipase activity	ko:K17900|ATG15,AUT5	ko00561|Glycerolipid metabolism; ko01100|Metabolic pathways; ko04138|Autophagy - yeast	2239	XP_011318453.1	XP_011318453.1 hypothetical protein FGSG_02519 [Fusarium graminearum PH-1]	sp|Q7RYY1|ATG15_NEUCR	sp|Q7RYY1|ATG15_NEUCR Putative lipase atg15 OS=Neurospora crassa (strain ATCC 24698 / 74-OR23-1A / CBS 708.71 / DSM 1257 / FGSC 987) GN=atg15 PE=3 SV=3	_	_	_	_	_	PF01764.22|Lipase_3|Lipase (class 3)|ESU07968|m.4029:252-342
FGSG_02530	119.192402	48.14059984	1.307787631	0	0	up	yes	120.6427521	116.5842859	120.3501679	48.00119076	48.83984638	47.58076239	1	8139070	8141019	-	FGSG_02530	--	--	--	GO:0004177|aminopeptidase activity; GO:0008237|metallopeptidase activity; GO:0030145|manganese ion binding	ko:K14213|PEPD	--	1491	XP_011318465.1	XP_011318465.1 hypothetical protein FGSG_02530 [Fusarium graminearum PH-1]	sp|E3Q897|AMPP2_COLGM	sp|E3Q897|AMPP2_COLGM Probable Xaa-Pro aminopeptidase GLRG_02280 OS=Colletotrichum graminicola (strain M1.001 / M2 / FGSC 10212) GN=GLRG_02280 PE=3 SV=1	_	_	_	_	_	PF00557.21|Peptidase_M24|Metallopeptidase family M24|ESU07980|m.4049:201-468;PF05195.13|AMP_N|Aminopeptidase P, N-terminal domain|ESU07980|m.4049:77-157
FGSG_02578	3638.30996	1787.24369	1.02552799	0	0	up	yes	3657.531758	3651.094995	3606.303126	1753.759978	1830.433058	1777.538035	1	8289396	8290082	-	FGSG_02578	--	--	--	--	--	--	626	XP_011318516.1	XP_011318516.1 hypothetical protein FGSG_02578 [Fusarium graminearum PH-1]	_	_	_	_	_	_	_	_
FGSG_02680	2.656265551	1.312990891	1.011017346	8.02E-07	1.71E-06	up	yes	2.881720597	2.606937171	2.480138885	1.598593214	1.045776301	1.294603158	1	8610280	8611785	-	FGSG_02680	--	--	--	--	--	--	1506	XP_011318631.1	XP_011318631.1 hypothetical protein FGSG_02680 [Fusarium graminearum PH-1]	_	_	_	_	_	_	_	PF01757.19|Acyl_transf_3|Acyltransferase family|ESU08146|m.4300:68-451
FGSG_02681	1.581927146	0.431618767	1.849900926	2.94E-07	6.47E-07	up	yes	1.816277488	0.992428559	1.937075392	0.229190394	0.594377265	0.471288642	1	8612856	8614145	+	FGSG_02681	--	GO:0000032|cell wall mannoprotein biosynthetic process; GO:0006080|substituted mannan metabolic process; GO:0006491|N-glycan processing	GO:0000136|alpha-1,6-mannosyltransferase complex	GO:0000009|alpha-1,6-mannosyltransferase activity; GO:0016757|transferase activity, transferring glycosyl groups	--	--	1290	XP_011318632.1	XP_011318632.1 hypothetical protein FGSG_02681 [Fusarium graminearum PH-1]	sp|P47124|HOC1_YEAST	sp|P47124|HOC1_YEAST Putative glycosyltransferase HOC1 OS=Saccharomyces cerevisiae (strain ATCC 204508 / S288c) GN=HOC1 PE=1 SV=3	_	_	_	_	_	PF04488.12|Gly_transf_sug|Glycosyltransferase sugar-binding region containing DXD motif|ESU08147|m.4302:126-210
FGSG_02682	33.32775363	11.50665278	1.533435425	2.70E-155	3.54E-154	up	yes	34.75135708	33.26489822	31.96700561	11.37948294	11.92543269	11.21504273	1	8614519	8616320	+	FGSG_02682	--	GO:0006694|steroid biosynthetic process; GO:0016042|lipid catabolic process	--	GO:0016627|oxidoreductase activity, acting on the CH-CH group of donors	--	--	1802	XP_011318633.1	XP_011318633.1 hypothetical protein FGSG_02682 [Fusarium graminearum PH-1]	sp|Q7D9A2|Y0809_MYCTO	sp|Q7D9A2|Y0809_MYCTO KsdD-like steroid dehydrogenase MT0809 OS=Mycobacterium tuberculosis (strain CDC 1551 / Oshkosh) GN=MT0809 PE=3 SV=1	_	_	_	_	_	PF00890.21|FAD_binding_2|FAD binding domain|ESU08148|m.4303:29-562;PF13450.3|NAD_binding_8|NAD(P)-binding Rossmann-like domain|ESU08148|m.4303:31-67;PF01494.16|FAD_binding_3|FAD binding domain|ESU08148|m.4303:28-67
FGSG_02723	4.043369578	1.91438658	1.074723079	0.001194733	0.001952606	up	yes	3.36390836	4.665125647	4.101074726	1.7030853	1.50408022	2.53599422	1	8733687	8734058	+	FGSG_02723	--	--	--	--	--	--	372	XP_011318679.1	XP_011318679.1 hypothetical protein FGSG_02723 [Fusarium graminearum PH-1]	_	_	_	_	_	_	_	_
FGSG_02730	136.3419816	68.14774588	1.000386139	9.34E-291	1.85E-289	up	yes	137.9026577	134.8722664	136.2510208	69.02817052	66.14675078	69.26831635	1	8760169	8762187	-	FGSG_02730	--	--	--	--	--	--	1917	XP_011318691.1	XP_011318691.1 hypothetical protein FGSG_02730 [Fusarium graminearum PH-1]	_	_	_	_	_	_	_	PF08613.8|Cyclin|Cyclin|ESU08206|m.4381:191-277;PF00134.20|Cyclin_N|Cyclin, N-terminal domain|ESU08206|m.4381:182-277
FGSG_02755	13.08282997	6.182994646	1.080067861	4.15E-19	1.49E-18	up	yes	12.66082813	12.30164165	14.28602013	6.645605577	5.941525903	5.961852458	1	8865604	8866461	+	FGSG_02755	--	--	--	--	--	--	858	XP_011318721.1	XP_011318721.1 hypothetical protein FGSG_02755 [Fusarium graminearum PH-1]	_	_	_	_	_	_	_	_
FGSG_02782	318.7661651	141.3307784	1.173366004	0	0	up	yes	311.0822032	322.976496	322.2397962	144.1992374	136.4007222	143.3923755	2	8691957	8693474	+	FGSG_02782	--	GO:0006086|acetyl-CoA biosynthetic process from pyruvate; GO:0006096|glycolytic process	GO:0005739|mitochondrion; GO:0005967|mitochondrial pyruvate dehydrogenase complex	GO:0004739|pyruvate dehydrogenase (acetyl-transferring) activity	ko:K00162|PDHB,pdhB	ko00010|Glycolysis / Gluconeogenesis; ko00020|Citrate cycle (TCA cycle); ko00620|Pyruvate metabolism; ko01100|Metabolic pathways; ko01110|Biosynthesis of secondary metabolites; ko01130|Biosynthesis of antibiotics; ko01200|Carbon metabolism	1455	XP_011323032.1	XP_011323032.1 pyruvate dehydrogenase E1 component subunit beta [Fusarium graminearum PH-1]	sp|Q09171|ODPB_SCHPO	sp|Q09171|ODPB_SCHPO Pyruvate dehydrogenase E1 component subunit beta, mitochondrial OS=Schizosaccharomyces pombe (strain 972 / ATCC 24843) GN=pdb1 PE=4 SV=1	_	_	_	_	_	PF02779.21|Transket_pyr|Transketolase, pyrimidine binding domain|ESU10533|m.10247:59-234;PF02780.17|Transketolase_C|Transketolase, C-terminal domain|ESU10533|m.10247:253-374
FGSG_02783	65.76021595	26.79136849	1.29512774	2.30E-209	3.57E-208	up	yes	66.07802532	66.08209949	65.12052304	27.20896817	26.18288792	26.98224938	2	8689481	8691182	+	FGSG_02783	--	GO:0016126|sterol biosynthetic process	--	GO:0003838|sterol 24-C-methyltransferase activity	ko:K00559|E2.1.1.41,SMT1,ERG6	ko00100|Steroid biosynthesis; ko01100|Metabolic pathways; ko01110|Biosynthesis of secondary metabolites; ko01130|Biosynthesis of antibiotics	1484	XP_011323031.1	XP_011323031.1 sterol 24-C-methyltransferase [Fusarium graminearum PH-1]	sp|Q4W9V1|ERG6_ASPFU	sp|Q4W9V1|ERG6_ASPFU Sterol 24-C-methyltransferase OS=Neosartorya fumigata (strain ATCC MYA-4609 / Af293 / CBS 101355 / FGSC A1100) GN=erg6 PE=3 SV=1	_	_	_	_	_	PF08498.7|Sterol_MT_C|Sterol methyltransferase C-terminal|ESU10532|m.10245:315-379;PF08241.9|Methyltransf_11|Methyltransferase domain|ESU10532|m.10245:135-231;PF13649.3|Methyltransf_25|Methyltransferase domain|ESU10532|m.10245:134-229;PF13847.3|Methyltransf_31|Methyltransferase domain|ESU10532|m.10245:129-234;PF13489.3|Methyltransf_23|Methyltransferase domain|ESU10532|m.10245:128-245;PF01209.15|U…
FGSG_02814	1339.612574	520.6798582	1.36333038	0	0	up	yes	1344.765146	1320.282385	1353.79019	522.2727218	520.543459	519.2233938	2	8581438	8583036	-	FGSG_02814	--	GO:0008202|steroid metabolic process; GO:0010630|regulation of transcription, start site selection; GO:0032933|SREBP signaling pathway; GO:0035961|positive regulation of ergosterol biosynthetic process by positive regulation of transcription from RNA polymerase II promoter; GO:0045944|positive regulation of transcription by RNA polymerase II; GO:0061419|positive regulation of transcription from R…	GO:0005634|nucleus; GO:0032936|SREBP-SCAP complex; GO:0071458|integral component of cytoplasmic side of endoplasmic reticulum membrane	GO:0000978|RNA polymerase II proximal promoter sequence-specific DNA binding; GO:0001227|DNA-binding transcription repressor activity, RNA polymerase II-specific; GO:0001228|DNA-binding transcription activator activity, RNA polymerase II-specific; GO:0003677|DNA binding; GO:0046983|protein dimerization activity	--	--	1241	XP_011322997.1	XP_011322997.1 hypothetical protein FGSG_02814 [Fusarium graminearum PH-1]	sp|Q9UUD1|SREBP_SCHPO	sp|Q9UUD1|SREBP_SCHPO Sterol regulatory element-binding protein 1 OS=Schizosaccharomyces pombe (strain 972 / ATCC 24843) GN=sre1 PE=1 SV=1	_	_	_	_	_	PF00010.23|HLH|Helix-loop-helix DNA-binding domain|ESU10498|m.10198:197-275
FGSG_02820	6.962434668	3.004667114	1.209663806	1.53E-33	7.56E-33	up	yes	6.436368267	7.667727562	6.783208174	3.162982294	3.033755398	2.817263649	2	8563225	8566032	+	FGSG_02820	--	GO:0030007|cellular potassium ion homeostasis; GO:0071805|potassium ion transmembrane transport	GO:0005886|plasma membrane; GO:0016021|integral component of membrane	GO:0015386|potassium:proton antiporter activity	--	--	2664	XP_011322991.1	XP_011322991.1 hypothetical protein FGSG_02820 [Fusarium graminearum PH-1]	sp|Q9P7I1|KHA1_SCHPO	sp|Q9P7I1|KHA1_SCHPO K(+)/H(+) antiporter 1 OS=Schizosaccharomyces pombe (strain 972 / ATCC 24843) GN=kha1 PE=3 SV=2	_	_	_	_	_	PF00999.18|Na_H_Exchanger|Sodium/hydrogen exchanger family|ESU10492|m.10187:44-436
FGSG_02847	25.14580028	3.752546485	2.741109775	0	0	up	yes	24.50728661	24.94257302	25.9875412	3.455105841	3.897573739	3.904959874	2	8485588	8490500	+	FGSG_02847	--	--	GO:0005774|vacuolar membrane; GO:0005886|plasma membrane; GO:0016021|integral component of membrane	GO:0005524|ATP binding; GO:0042626|ATPase-coupled transmembrane transporter activity	--	--	4413	XP_011322960.1	XP_011322960.1 hypothetical protein FGSG_02847 [Fusarium graminearum PH-1]	sp|I1RL06|ZRA1_GIBZE	sp|I1RL06|ZRA1_GIBZE ZEB2-regulated ABC transporter 1 OS=Gibberella zeae (strain PH-1 / ATCC MYA-4620 / FGSC 9075 / NRRL 31084) GN=ZRA1 PE=2 SV=1	_	_	_	_	_	PF01061.21|ABC2_membrane|ABC-2 type transporter|ESU10461|m.10144:475-684;PF01061.21|ABC2_membrane|ABC-2 type transporter|ESU10461|m.10144:1147-1361;PF00005.24|ABC_tran|ABC transporter|ESU10461|m.10144:150-309;PF00005.24|ABC_tran|ABC transporter|ESU10461|m.10144:842-993;PF06422.9|PDR_CDR|CDR ABC transporter|ESU10461|m.10144:695-783;PF14510.3|ABC_trans_N|ABC-transporter extracellular N-terminal|ESU…
FGSG_02848	10.08652687	2.076853947	2.274457562	7.35E-52	4.74E-51	up	yes	9.548267545	10.03444679	10.67686626	1.997391863	1.857913651	2.375256327	2	8482799	8483813	-	FGSG_02848	--	--	--	--	--	--	1015	XP_011322959.1	XP_011322959.1 hypothetical protein FGSG_02848 [Fusarium graminearum PH-1]	_	_	_	_	_	_	_	PF13622.3|4HBT_3|Thioesterase-like superfamily|ESU10460|m.10143:24-311
FGSG_02851	38.09041961	12.34098567	1.625180705	6.33E-134	7.37E-133	up	yes	36.36390638	38.64616345	39.26118899	11.80504377	11.76741883	13.45049442	2	8474437	8475840	-	FGSG_02851	--	GO:0006559|L-phenylalanine catabolic process; GO:0006572|tyrosine catabolic process	GO:0005622|intracellular	GO:0004334|fumarylacetoacetase activity; GO:0046872|metal ion binding	ko:K01555|FAH,fahA	ko00350|Tyrosine metabolism; ko01100|Metabolic pathways	1356	XP_011322955.1	XP_011322955.1 fumarylacetoacetase [Fusarium graminearum PH-1]	sp|Q00770|FAAA_EMENI	sp|Q00770|FAAA_EMENI Fumarylacetoacetase OS=Emericella nidulans (strain FGSC A4 / ATCC 38163 / CBS 112.46 / NRRL 194 / M139) GN=fahA PE=1 SV=3	_	_	_	_	_	PF01557.15|FAA_hydrolase|Fumarylacetoacetate (FAA) hydrolase family|ESU10456|m.10137:134-421;PF09298.8|FAA_hydrolase_N|Fumarylacetoacetase N-terminal|ESU10456|m.10137:19-128
FGSG_02852	2.187280064	0.446071448	2.268387007	2.41E-09	5.96E-09	up	yes	2.454785096	2.017703454	2.089351643	0.479279608	0.293941603	0.564993133	2	8473725	8474429	+	FGSG_02852	--	GO:0009072|aromatic amino acid family metabolic process	GO:0005737|cytoplasm	GO:0004364|glutathione transferase activity	--	--	705	XP_011322954.1	XP_011322954.1 hypothetical protein FGSG_02852 [Fusarium graminearum PH-1]	sp|D2YW48|GST_COCIM	sp|D2YW48|GST_COCIM Probable glutathione S-transferase OS=Coccidioides immitis (strain RS) GN=CIMG_01314 PE=1 SV=2	_	_	_	_	_	PF13417.3|GST_N_3|Glutathione S-transferase, N-terminal domain|ESU10455|m.10136:17-98;PF13409.3|GST_N_2|Glutathione S-transferase, N-terminal domain|ESU10455|m.10136:23-93;PF02798.17|GST_N|Glutathione S-transferase, N-terminal domain|ESU10455|m.10136:15-92;PF14497.3|GST_C_3|Glutathione S-transferase, C-terminal domain|ESU10455|m.10136:143-216;PF00043.22|GST_C|Glutathione S-transferase, C-terminal…
FGSG_02869	3.660772927	0.894607699	2.020719692	1.38E-17	4.74E-17	up	yes	2.70182809	4.513202195	3.767288497	0.583227413	1.144616532	0.955979153	2	8441216	8442975	+	FGSG_02869	--	GO:0055085|transmembrane transport	GO:0005886|plasma membrane; GO:0016021|integral component of membrane	--	--	--	1557	XP_011322937.1	XP_011322937.1 hypothetical protein FGSG_02869 [Fusarium graminearum PH-1]	sp|B3FWT8|RDC3_METCM	sp|B3FWT8|RDC3_METCM Efflux pump rdc3 OS=Metacordyceps chlamydosporia GN=rdc3 PE=3 SV=1	_	_	_	_	_	PF07690.13|MFS_1|Major Facilitator Superfamily|ESU10438|m.10115:83-469;PF00083.21|Sugar_tr|Sugar (and other) transporter|ESU10438|m.10115:114-260
FGSG_02880	33.82547605	2.438133307	3.788782663	7.45E-144	9.14E-143	up	yes	33.89195654	32.91036031	34.67411132	3.01689396	2.093949853	2.203556108	2	8403762	8405684	+	FGSG_02880	--	GO:0042128|nitrate assimilation; GO:0070221|sulfide oxidation, using sulfide:quinone oxidoreductase	GO:0005758|mitochondrial intermembrane space; GO:0005759|mitochondrial matrix	GO:0008482|sulfite oxidase activity; GO:0020037|heme binding; GO:0030151|molybdenum ion binding; GO:0043546|molybdopterin cofactor binding	ko:K00387|SUOX	ko00920|Sulfur metabolism; ko01100|Metabolic pathways	1722	XP_011322925.1	XP_011322925.1 hypothetical protein FGSG_02880 [Fusarium graminearum PH-1]	sp|P51687|SUOX_HUMAN	sp|P51687|SUOX_HUMAN Sulfite oxidase, mitochondrial OS=Homo sapiens GN=SUOX PE=1 SV=2	_	_	_	_	_	PF00174.16|Oxidored_molyb|Oxidoreductase molybdopterin binding domain|ESU10426|m.10095:190-369;PF03404.13|Mo-co_dimer|Mo-co oxidoreductase dimerisation domain|ESU10426|m.10095:397-517
FGSG_02882	0.931396847	0.117949404	2.879229592	5.83E-09	1.42E-08	up	yes	0.993116364	0.960111466	0.840962711	0.131285794	0.073615925	0.148946493	2	8399326	8400451	+	FGSG_02882	--	--	GO:0005737|cytoplasm; GO:0005829|cytosol	GO:0004601|peroxidase activity; GO:0020037|heme binding; GO:0046872|metal ion binding	ko:K07223|K07223	--	1126	XP_011322923.1	XP_011322923.1 hypothetical protein FGSG_02882 [Fusarium graminearum PH-1]	sp|P76536|YFEX_ECOLI	sp|P76536|YFEX_ECOLI Probable deferrochelatase/peroxidase YfeX OS=Escherichia coli (strain K12) GN=yfeX PE=1 SV=2	_	_	_	_	_	PF04261.9|Dyp_perox|Dyp-type peroxidase family|ESU10424|m.10093:34-310
FGSG_02893	12.23727237	5.525147843	1.145766721	1.07E-33	5.29E-33	up	yes	10.99336016	12.19058024	13.52787671	6.029081378	5.248072821	5.298289329	2	8375618	8377591	-	FGSG_02893	--	--	--	--	ko:K01481|E3.5.3.15	--	1923	XP_011322911.1	XP_011322911.1 hypothetical protein FGSG_02893 [Fusarium graminearum PH-1]	_	_	_	_	_	_	_	PF03068.12|PAD|Protein-arginine deiminase (PAD)|ESU10412|m.10077:191-632
FGSG_02902	26.7051283	8.384800122	1.670089065	2.26E-134	2.65E-133	up	yes	27.37478414	26.41021951	26.33038125	8.034237321	9.316278186	7.80388486	2	8340407	8342359	+	FGSG_02902	--	--	--	--	--	--	1953	XP_011322901.1	XP_011322901.1 hypothetical protein FGSG_02902 [Fusarium graminearum PH-1]	_	_	_	_	_	_	_	_
FGSG_02903	417.079399	78.37653746	2.41167884	0	0	up	yes	414.4771813	420.5721598	416.1888559	75.8348283	80.15189672	79.14288735	2	8335145	8336029	-	FGSG_02903	--	--	--	--	--	--	885	XP_011322899.1	XP_011322899.1 hypothetical protein FGSG_02903 [Fusarium graminearum PH-1]	_	_	_	_	_	_	_	_
FGSG_02920	1.188387967	0.543486448	1.114475144	1.79E-05	3.46E-05	up	yes	1.383115678	0.794932282	1.38711594	0.432172138	0.538256702	0.660030504	2	8295605	8298145	-	FGSG_02920	--	--	--	--	--	--	2541	XP_011322881.1	XP_011322881.1 hypothetical protein FGSG_02920 [Fusarium graminearum PH-1]	_	_	_	_	_	_	_	PF01055.23|Glyco_hydro_31|Glycosyl hydrolases family 31|ESU10382|m.10032:233-714;PF13802.3|Gal_mutarotas_2|Galactose mutarotase-like|ESU10382|m.10032:145-198
FGSG_02925	11.91679956	4.111821152	1.53285315	1.19E-62	8.55E-62	up	yes	11.04320309	11.63277943	13.07441617	4.228306561	3.54770885	4.559448046	2	8284170	8286891	+	FGSG_02925	--	--	--	--	--	--	2722	XP_011322876.1	XP_011322876.1 hypothetical protein FGSG_02925 [Fusarium graminearum PH-1]	_	_	_	_	_	_	_	_
FGSG_02926	634.7385798	306.8881635	1.04842525	0	0	up	yes	646.4585808	622.7643673	634.9927914	303.3592527	304.4530179	312.8522198	2	8281556	8282583	-	FGSG_02926	--	--	--	--	--	--	1028	XP_011322875.1	XP_011322875.1 hypothetical protein FGSG_02926 [Fusarium graminearum PH-1]	_	_	_	_	_	_	_	_
FGSG_02952	82.39919127	38.14910563	1.110777895	5.02E-167	6.90E-166	up	yes	83.15957923	83.42881651	80.60917807	39.53926337	36.85906117	38.04899234	2	8209058	8210620	-	FGSG_02952	--	--	--	--	--	--	1378	XP_011322844.1	XP_011322844.1 hypothetical protein FGSG_02952 [Fusarium graminearum PH-1]	_	_	_	_	_	_	_	_
FGSG_03011	146.6261718	53.95727181	1.442084365	0	0	up	yes	151.8238626	143.7569698	144.297683	53.63567766	54.77648294	53.45965484	2	8069133	8070746	+	FGSG_03011	--	--	--	--	--	--	1169	XP_011322778.1	XP_011322778.1 hypothetical protein FGSG_03011 [Fusarium graminearum PH-1]	_	_	_	_	_	_	_	PF13489.3|Methyltransf_23|Methyltransferase domain|ESU10279|m.9903:117-278;PF13649.3|Methyltransf_25|Methyltransferase domain|ESU10279|m.9903:129-218;PF08241.9|Methyltransf_11|Methyltransferase domain|ESU10279|m.9903:130-220;PF13847.3|Methyltransf_31|Methyltransferase domain|ESU10279|m.9903:124-226;PF01209.15|Ubie_methyltran|ubiE/COQ5 methyltransferase family|ESU10279|m.9903:96-226
FGSG_03012	2.356109976	0.930773033	1.330598521	1.89E-08	4.45E-08	up	yes	1.997833758	2.812119597	2.258376573	0.761841909	0.986803954	1.043673235	2	8066482	8068196	-	FGSG_03012	--	GO:0006629|lipid metabolic process	GO:0005576|extracellular region	GO:0004806|triglyceride lipase activity	--	--	1386	XP_011322777.1	XP_011322777.1 hypothetical protein FGSG_03012 [Fusarium graminearum PH-1]	sp|D4B1N9|LIP3_ARTBC	sp|D4B1N9|LIP3_ARTBC Probable secreted lipase ARB_02369 OS=Arthroderma benhamiae (strain ATCC MYA-4681 / CBS 112371) GN=ARB_02369 PE=1 SV=1	_	_	_	_	_	PF00135.25|COesterase|Carboxylesterase family|ESU10278|m.9902:26-380;PF07859.10|Abhydrolase_3|alpha/beta hydrolase fold|ESU10278|m.9902:149-244
FGSG_03033	61.92029477	25.19285236	1.297058292	1.91E-209	2.96E-208	up	yes	63.4677708	61.66557931	60.62753421	26.00300255	24.8073933	24.76816121	2	8007395	8009321	+	FGSG_03033	--	GO:0055085|transmembrane transport	GO:0016021|integral component of membrane	--	--	--	1725	XP_011322752.1	XP_011322752.1 hypothetical protein FGSG_03033 [Fusarium graminearum PH-1]	sp|S0DZN4|BIK6_GIBF5	sp|S0DZN4|BIK6_GIBF5 Efflux pump bik6 OS=Gibberella fujikuroi (strain CBS 195.34 / IMI 58289 / NRRL A-6831) GN=bik6 PE=2 SV=1	_	_	_	_	_	PF07690.13|MFS_1|Major Facilitator Superfamily|ESU10253|m.9875:138-520
FGSG_03046	24.07017338	3.293633002	2.865720447	6.84E-150	8.73E-149	up	yes	25.00796251	23.65340026	23.54915738	3.184323678	3.667190818	3.029384509	2	7976015	7976969	-	FGSG_03046	--	--	--	--	--	--	955	PTD07318.1	PTD07318.1 hypothetical protein FCULG_00005455 [Fusarium culmorum]	_	_	_	_	_	_	_	_
FGSG_03075	1.842959074	0.665012049	1.456845857	3.20E-05	6.06E-05	up	yes	1.728894598	1.693429684	2.106552938	0.50281566	0.448547252	1.043673235	2	7904355	7905334	+	FGSG_03075	--	GO:0055129|L-proline biosynthetic process	--	GO:0004735|pyrroline-5-carboxylate reductase activity	ko:K00286|proC	ko00330|Arginine and proline metabolism; ko01100|Metabolic pathways; ko01110|Biosynthesis of secondary metabolites; ko01130|Biosynthesis of antibiotics; ko01230|Biosynthesis of amino acids	924	XP_011322704.1	XP_011322704.1 hypothetical protein FGSG_03075 [Fusarium graminearum PH-1]	sp|Q12740|P5CR_LOPAR	sp|Q12740|P5CR_LOPAR Pyrroline-5-carboxylate reductase OS=Lophium arboricola GN=P5CR PE=2 SV=1	_	_	_	_	_	PF14748.3|P5CR_dimer|Pyrroline-5-carboxylate reductase dimerisation|ESU10205|m.9810:192-292;PF03807.14|F420_oxidored|NADP oxidoreductase coenzyme F420-dependent|ESU10205|m.9810:9-115
FGSG_03082	3.576540439	1.00774476	1.817217103	1.27E-09	3.18E-09	up	yes	4.253452516	3.365008663	3.111160137	0.84343272	0.859474411	1.32032715	2	7879320	7880022	-	FGSG_03082	--	--	--	--	--	--	651	XP_011322693.1	XP_011322693.1 hypothetical protein FGSG_03082 [Fusarium graminearum PH-1]	_	_	_	_	_	_	_	_
FGSG_03083	6.19911246	2.974649869	1.056825364	2.29E-13	6.82E-13	up	yes	6.028598352	6.407571779	6.16116725	2.371840357	2.837728126	3.714381124	2	7875924	7877692	-	FGSG_03083	--	--	--	--	--	--	1665	XP_011322692.1	XP_011322692.1 hypothetical protein FGSG_03083 [Fusarium graminearum PH-1]	_	_	_	_	_	_	_	PF00083.21|Sugar_tr|Sugar (and other) transporter|ESU10193|m.9794:27-501;PF07690.13|MFS_1|Major Facilitator Superfamily|ESU10193|m.9794:72-320
FGSG_03085	5.85954022	2.522787734	1.212521323	1.63E-13	4.89E-13	up	yes	6.656244202	5.38092039	5.541456067	2.570574442	2.347817272	2.649971489	2	7869119	7870334	-	FGSG_03085	--	--	--	--	--	--	1068	XP_011322689.1	XP_011322689.1 hypothetical protein FGSG_03085 [Fusarium graminearum PH-1]	_	_	_	_	_	_	_	_
FGSG_03104	3.218191672	1.342838979	1.254736107	2.22E-08	5.22E-08	up	yes	2.917469834	3.903308643	2.833796539	1.244538208	1.29756542	1.48641331	2	7823124	7824423	+	FGSG_03104	--	--	--	--	--	--	1086	XP_011322668.1	XP_011322668.1 hypothetical protein FGSG_03104 [Fusarium graminearum PH-1]	_	_	_	_	_	_	_	_
FGSG_03128	19.68292569	8.921470066	1.140707903	6.28E-54	4.14E-53	up	yes	18.04300331	21.237712	19.76806176	8.780562668	9.114821522	8.86902601	2	7755448	7757283	+	FGSG_03128	--	--	--	--	--	--	1787	XP_011322641.1	XP_011322641.1 hypothetical protein FGSG_03128 [Fusarium graminearum PH-1]	_	_	_	_	_	_	_	_
FGSG_03137	3.001954719	1.097407768	1.443513535	2.73E-12	7.81E-12	up	yes	3.065177917	3.189611126	2.751075114	1.032871898	1.044720213	1.214631192	2	7730238	7732028	+	FGSG_03137	--	GO:1903457|lactate catabolic process	GO:0005743|mitochondrial inner membrane; GO:0005759|mitochondrial matrix	GO:0004458|D-lactate dehydrogenase (cytochrome) activity; GO:0050660|flavin adenine dinucleotide binding	ko:K00102|LDHD,dld	ko00620|Pyruvate metabolism	1329	XP_011322630.1	XP_011322630.1 hypothetical protein FGSG_03137 [Fusarium graminearum PH-1]	sp|Q12627|DLD1_KLULA	sp|Q12627|DLD1_KLULA D-lactate dehydrogenase [cytochrome], mitochondrial OS=Kluyveromyces lactis (strain ATCC 8585 / CBS 2359 / DSM 70799 / NBRC 1267 / NRRL Y-1140 / WM37) GN=DLD1 PE=3 SV=2	_	_	_	_	_	PF02913.16|FAD-oxidase_C|FAD linked oxidases, C-terminal domain|ESU10131|m.9717:197-438;PF01565.20|FAD_binding_4|FAD binding domain|ESU10131|m.9717:29-160
FGSG_03138	1.480115886	0.68756941	1.095015853	3.07E-06	6.29E-06	up	yes	1.211947735	1.794120098	1.434279825	0.600803918	0.795900202	0.666004109	2	7727668	7729831	-	FGSG_03138	--	--	--	--	--	--	2109	XP_011322629.1	XP_011322629.1 hypothetical protein FGSG_03138 [Fusarium graminearum PH-1]	_	_	_	_	_	_	_	PF04082.15|Fungal_trans|Fungal specific transcription factor domain|ESU10130|m.9714:313-554;PF00172.15|Zn_clus|Fungal Zn(2)-Cys(6) binuclear cluster domain|ESU10130|m.9714:106-140
FGSG_03158	7.678795827	1.423745784	2.422968426	1.75E-68	1.33E-67	up	yes	7.512296606	7.65376881	7.870322065	1.399569574	1.468550766	1.403117012	2	7670646	7672285	+	FGSG_03158	--	--	--	--	--	--	1524	XP_011322608.1	XP_011322608.1 hypothetical protein FGSG_03158 [Fusarium graminearum PH-1]	_	_	_	_	_	_	_	PF09994.6|DUF2235|Uncharacterized alpha/beta hydrolase domain (DUF2235)|ESU10109|m.9685:22-318
FGSG_03176	9.597892535	3.554247229	1.430622604	2.61E-44	1.53E-43	up	yes	9.874610881	10.37812067	8.540946053	3.57863931	3.627293072	3.456809304	2	7624085	7626232	+	FGSG_03176	--	GO:0009395|phospholipid catabolic process; GO:0042127|regulation of cell population proliferation; GO:0046456|icosanoid biosynthetic process; GO:0050482|arachidonic acid secretion; GO:0071236|cellular response to antibiotic	GO:0005783|endoplasmic reticulum; GO:0005794|Golgi apparatus; GO:0005811|lipid droplet; GO:0005829|cytosol; GO:0031410|cytoplasmic vesicle	GO:0004622|lysophospholipase activity; GO:0004623|phospholipase A2 activity; GO:0005509|calcium ion binding; GO:0005544|calcium-dependent phospholipid binding; GO:0102567|phospholipase A2 activity (consuming 1,2-dipalmitoylphosphatidylcholine); GO:0102568|phospholipase A2 activity consuming 1,2-dioleoylphosphatidylethanolamine)	ko:K16342|PLA2G4,CPLA2	ko00564|Glycerophospholipid metabolism; ko00565|Ether lipid metabolism; ko00590|Arachidonic acid metabolism; ko00591|Linoleic acid metabolism; ko00592|alpha-Linolenic acid metabolism; ko01100|Metabolic pathways; ko01110|Biosynthesis of secondary metabolites	1971	XP_011322589.1	XP_011322589.1 hypothetical protein FGSG_03176 [Fusarium graminearum PH-1]	sp|P49147|PA24A_CHICK	sp|P49147|PA24A_CHICK Cytosolic phospholipase A2 OS=Gallus gallus GN=PLA2G4A PE=1 SV=1	_	_	_	_	_	PF01735.15|PLA2_B|Lysophospholipase catalytic domain|ESU10090|m.9658:164-235
FGSG_03191	64.58079297	25.08816739	1.363746507	4.89E-155	6.39E-154	up	yes	64.03182173	60.53637071	69.17418648	25.89601616	25.05055338	24.31793262	2	7582613	7584219	+	FGSG_03191	--	--	--	GO:0004497|monooxygenase activity; GO:0005506|iron ion binding; GO:0016705|oxidoreductase activity, acting on paired donors, with incorporation or reduction of molecular oxygen; GO:0020037|heme binding	--	--	1494	XP_011322569.1	XP_011322569.1 hypothetical protein FGSG_03191 [Fusarium graminearum PH-1]	sp|W7L9E5|FUM2_GIBM7	sp|W7L9E5|FUM2_GIBM7 Cytochrome P450 monooxygenase FUM2 OS=Gibberella moniliformis (strain M3125 / FGSC 7600) GN=FUM2 PE=3 SV=1	_	_	_	_	_	PF00067.19|p450|Cytochrome P450|ESU10070|m.9632:63-474
FGSG_03192	7.755363039	3.236354863	1.258232662	3.14E-11	8.56E-11	up	yes	9.034184955	6.761568569	7.470335593	3.724894486	2.787831797	3.196338306	2	7579834	7580718	-	FGSG_03192	--	--	--	--	--	--	669	XP_011322568.1	XP_011322568.1 hypothetical protein FGSG_03192 [Fusarium graminearum PH-1]	_	_	_	_	_	_	_	_
FGSG_03199	6.220145495	1.099728481	2.489059122	2.19E-49	1.38E-48	up	yes	5.948301414	6.085479935	6.626655136	1.054030689	0.812662079	1.432492675	2	7562915	7564979	+	FGSG_03199	--	GO:0019336|phenol-containing compound catabolic process	--	GO:0018662|phenol 2-monooxygenase activity; GO:0071949|FAD binding	ko:K03380|E1.14.13.7	--	1683	XP_011322561.1	XP_011322561.1 phenol 2-monooxygenase [Fusarium graminearum PH-1]	sp|P15245|PHHY_TRICU	sp|P15245|PHHY_TRICU Phenol hydroxylase OS=Trichosporon cutaneum PE=1 SV=3	_	_	_	_	_	PF01494.16|FAD_binding_3|FAD binding domain|ESU10062|m.9622:6-414;PF07976.9|Phe_hydrox_dim|Phenol hydroxylase, C-terminal dimerisation domain|ESU10062|m.9622:451-543;PF03486.11|HI0933_like|HI0933-like protein|ESU10062|m.9622:8-39;PF00890.21|FAD_binding_2|FAD binding domain|ESU10062|m.9622:8-39
FGSG_03218	12.33360594	4.156407343	1.56688811	7.27E-23	2.89E-22	up	yes	12.80783198	11.67735983	12.51562602	4.88618512	3.03393843	4.549098478	2	7511997	7512816	+	FGSG_03218	--	--	--	--	--	--	765	XP_011322538.1	XP_011322538.1 hypothetical protein FGSG_03218 [Fusarium graminearum PH-1]	_	_	_	_	_	_	_	PF09825.6|BPL_N|Biotin-protein ligase, N terminal|ESU10039|m.9588:77-108
FGSG_03244	2.319365232	0.861238566	1.418797141	2.37E-06	4.92E-06	up	yes	2.362822617	2.801856387	1.793416691	1.051341835	0.897094503	0.63527936	2	7439304	7440664	+	FGSG_03244	--	GO:0006635|fatty acid beta-oxidation	GO:0005739|mitochondrion; GO:0005759|mitochondrial matrix	GO:0004300|enoyl-CoA hydratase activity	ko:K07511|ECHS1	ko00062|Fatty acid elongation; ko00071|Fatty acid degradation; ko00280|Valine, leucine and isoleucine degradation; ko00310|Lysine degradation; ko00380|Tryptophan metabolism; ko00410|beta-Alanine metabolism; ko00640|Propanoate metabolism; ko00650|Butanoate metabolism; ko01100|Metabolic pathways; ko01110|Biosynthesis of secondary metabolites; ko01130|Biosynthesis of antibiotics; ko01200|Carbon meta…	924	XP_011322507.1	XP_011322507.1 hypothetical protein FGSG_03244 [Fusarium graminearum PH-1]	sp|P34559|ECHM_CAEEL	sp|P34559|ECHM_CAEEL Probable enoyl-CoA hydratase, mitochondrial OS=Caenorhabditis elegans GN=ech-6 PE=3 SV=1	_	_	_	_	_	PF00378.17|ECH_1|Enoyl-CoA hydratase/isomerase|ESU10008|m.9551:26-270;PF16113.2|ECH_2|Enoyl-CoA hydratase/isomerase|ESU10008|m.9551:28-197
FGSG_03247	7.740834202	2.763370647	1.482711154	1.35E-33	6.66E-33	up	yes	8.299516863	6.989704058	7.933281685	2.701026419	3.04494474	2.544140781	2	7428558	7430376	+	FGSG_03247	--	GO:0006071|glycerol metabolic process; GO:0006072|glycerol-3-phosphate metabolic process; GO:0019563|glycerol catabolic process	--	GO:0004370|glycerol kinase activity; GO:0005524|ATP binding	ko:K00864|glpK,GK	ko00561|Glycerolipid metabolism; ko01100|Metabolic pathways	1681	XP_011322504.1	XP_011322504.1 hypothetical protein FGSG_03247 [Fusarium graminearum PH-1]	sp|A6WXV2|GLPK_OCHA4	sp|A6WXV2|GLPK_OCHA4 Glycerol kinase OS=Ochrobactrum anthropi (strain ATCC 49188 / DSM 6882 / JCM 21032 / NBRC 15819 / NCTC 12168) GN=glpK PE=3 SV=1	_	_	_	_	_	PF02782.13|FGGY_C|FGGY family of carbohydrate kinases, C-terminal domain|ESU10005|m.9546:279-469;PF00370.18|FGGY_N|FGGY family of carbohydrate kinases, N-terminal domain|ESU10005|m.9546:16-270
FGSG_03248	5.836476285	1.775918524	1.710901099	1.37E-21	5.24E-21	up	yes	5.484703194	5.838122227	6.186603433	1.416773407	2.322533062	1.588449103	2	7425641	7427010	-	FGSG_03248	--	GO:0006833|water transport; GO:0055085|transmembrane transport	GO:0016021|integral component of membrane	GO:0005215|transporter activity; GO:0015168|glycerol transmembrane transporter activity; GO:0015250|water channel activity	ko:K03441|GLP-F	--	1267	XP_011322503.1	XP_011322503.1 hypothetical protein FGSG_03248 [Fusarium graminearum PH-1]	sp|P43549|YFF4_YEAST	sp|P43549|YFF4_YEAST Uncharacterized membrane protein YFL054C OS=Saccharomyces cerevisiae (strain ATCC 204508 / S288c) GN=YFL054C PE=1 SV=1	_	_	_	_	_	PF00230.17|MIP|Major intrinsic protein|ESU10004|m.9545:56-297
FGSG_03249	287.9681555	94.72505276	1.603989142	0	0	up	yes	287.6015113	287.8493012	288.4536538	97.60244588	92.55213898	94.02057341	2	7421768	7424286	-	FGSG_03249	--	GO:0006072|glycerol-3-phosphate metabolic process; GO:0006094|gluconeogenesis; GO:0019563|glycerol catabolic process; GO:0035264|multicellular organism growth; GO:0043010|camera-type eye development	GO:0005739|mitochondrion; GO:0005743|mitochondrial inner membrane; GO:0009331|glycerol-3-phosphate dehydrogenase complex	GO:0005509|calcium ion binding; GO:0052591|sn-glycerol-3-phosphate:ubiquinone-8 oxidoreductase activity	ko:K00111|glpA,glpD	ko00564|Glycerophospholipid metabolism; ko01110|Biosynthesis of secondary metabolites	2469	XP_011322502.1	XP_011322502.1 hypothetical protein FGSG_03249 [Fusarium graminearum PH-1]	sp|Q64521|GPDM_MOUSE	sp|Q64521|GPDM_MOUSE Glycerol-3-phosphate dehydrogenase, mitochondrial OS=Mus musculus GN=Gpd2 PE=1 SV=2	_	_	_	_	_	PF01266.21|DAO|FAD dependent oxidoreductase|ESU10003|m.9542:84-456;PF16901.2|DAO_C|C-terminal domain of alpha-glycerophosphate oxidase|ESU10003|m.9542:497-617
FGSG_03252	74.20480513	5.958210908	3.636336595	0	0	up	yes	73.36234617	74.73615527	74.51591396	5.874623252	6.123548435	5.876461037	2	7410632	7414514	-	FGSG_03252	--	--	--	--	--	--	3753	XP_011322499.1	XP_011322499.1 hypothetical protein FGSG_03252 [Fusarium graminearum PH-1]	_	_	_	_	_	_	_	_
FGSG_03257	0.890785983	0.349451796	1.325386065	6.25E-08	1.43E-07	up	yes	0.873225351	0.977927606	0.821204994	0.279712023	0.418248033	0.350395333	2	7400658	7403933	-	FGSG_03257	--	--	--	--	--	--	3171	XP_011322494.1	XP_011322494.1 hypothetical protein FGSG_03257 [Fusarium graminearum PH-1]	_	_	_	_	_	_	_	PF07993.9|NAD_binding_4|Male sterility protein|ESU09995|m.9530:676-917;PF00501.25|AMP-binding|AMP-binding enzyme|ESU09995|m.9530:36-350;PF01370.18|Epimerase|NAD dependent epimerase/dehydratase family|ESU09995|m.9530:674-889;PF00550.22|PP-binding|Phosphopantetheine attachment site|ESU09995|m.9530:561-627;PF01073.16|3Beta_HSD|3-beta hydroxysteroid dehydrogenase/isomerase family|ESU09995|m.9530:676-…
FGSG_03264	7.764105603	2.208744642	1.80893307	5.93E-25	2.49E-24	up	yes	9.496241728	7.088696659	6.707378423	2.375803994	2.55582224	1.694607693	2	7385569	7386821	-	FGSG_03264	--	--	--	--	--	--	1200	XP_011322487.1	XP_011322487.1 hypothetical protein FGSG_03264 [Fusarium graminearum PH-1]	_	_	_	_	_	_	_	PF00067.19|p450|Cytochrome P450|ESU09988|m.9522:9-383
FGSG_03285	1.454568058	0.579111174	1.313863413	0.00039042	0.000668095	up	yes	1.397892555	1.424217786	1.541593834	0.438352114	0.556658641	0.742322769	2	7331878	7332696	-	FGSG_03285	--	GO:0006633|fatty acid biosynthetic process	--	GO:0004316|3-oxoacyl-[acyl-carrier-protein] reductase (NADPH) activity; GO:0051287|NAD binding; GO:0102131|3-oxo-glutaryl-[acp] methyl ester reductase activity; GO:0102132|3-oxo-pimeloyl-[acp] methyl ester reductase activity	--	--	819	XP_011322463.1	XP_011322463.1 hypothetical protein FGSG_03285 [Fusarium graminearum PH-1]	sp|P73574|FABG_SYNY3	sp|P73574|FABG_SYNY3 3-oxoacyl-[acyl-carrier-protein] reductase OS=Synechocystis sp. (strain PCC 6803 / Kazusa) GN=fabG PE=1 SV=1	_	_	_	_	_	PF00106.22|adh_short|short chain dehydrogenase|ESU09964|m.9492:4-191;PF13561.3|adh_short_C2|Enoyl-(Acyl carrier protein) reductase|ESU09964|m.9492:9-198;PF08659.7|KR|KR domain|ESU09964|m.9492:5-160;PF13460.3|NAD_binding_10|NAD(P)H-binding|ESU09964|m.9492:9-147;PF04321.14|RmlD_sub_bind|RmlD substrate binding domain|ESU09964|m.9492:5-119
FGSG_03307	24.20365711	3.842051024	2.652122275	8.86E-241	1.52E-239	up	yes	23.67570679	23.23603365	25.6992309	4.279708176	3.543729359	3.702715536	2	7277502	7279645	+	FGSG_03307	--	--	--	GO:0016614|oxidoreductase activity, acting on CH-OH group of donors; GO:0050660|flavin adenine dinucleotide binding	--	--	1959	XP_011322434.1	XP_011322434.1 hypothetical protein FGSG_03307 [Fusarium graminearum PH-1]	sp|A1CFM2|PATO_ASPCL	sp|A1CFM2|PATO_ASPCL FAD-linked oxidoreductase patO OS=Aspergillus clavatus (strain ATCC 1007 / CBS 513.65 / DSM 816 / NCTC 3887 / NRRL 1) GN=patO PE=1 SV=1	_	_	_	_	_	PF01565.20|FAD_binding_4|FAD binding domain|ESU09935|m.9457:188-331;PF08031.9|BBE|Berberine and berberine like|ESU09935|m.9457:586-628
FGSG_03314	1.330021514	0.404301339	1.693503777	3.00E-05	5.69E-05	up	yes	1.432356347	1.170395706	1.387312489	0.200489789	0.415332044	0.597082184	2	7252161	7253618	+	FGSG_03314	--	GO:0005975|carbohydrate metabolic process; GO:0051161|arabitol metabolic process	--	GO:0047038|D-arabinitol 2-dehydrogenase activity	--	--	948	XP_011322425.1	XP_011322425.1 hypothetical protein FGSG_03314 [Fusarium graminearum PH-1]	sp|P50167|ARDH_PICST	sp|P50167|ARDH_PICST D-arabinitol 2-dehydrogenase [ribulose-forming] OS=Scheffersomyces stipitis (strain ATCC 58785 / CBS 6054 / NBRC 10063 / NRRL Y-11545) GN=ARDH PE=2 SV=1	_	_	_	_	_	PF13561.3|adh_short_C2|Enoyl-(Acyl carrier protein) reductase|ESU09926|m.9444:77-313;PF00106.22|adh_short|short chain dehydrogenase|ESU09926|m.9444:69-260;PF08659.7|KR|KR domain|ESU09926|m.9444:68-250;PF01370.18|Epimerase|NAD dependent epimerase/dehydratase family|ESU09926|m.9444:70-142;PF02719.12|Polysacc_synt_2|Polysaccharide biosynthesis protein|ESU09926|m.9444:70-190;PF01073.16|3Beta_HSD|3-be…
FGSG_03330	112.9696575	46.04647943	1.294586992	0	0	up	yes	111.2332364	115.1648722	112.5108639	45.71837873	45.32295062	47.09810896	2	7206613	7208165	+	FGSG_03330	--	GO:0055085|transmembrane transport	GO:0016021|integral component of membrane	GO:0005524|ATP binding	--	--	1395	XP_011322406.1	XP_011322406.1 hypothetical protein FGSG_03330 [Fusarium graminearum PH-1]	sp|P47159|YJ94_YEAST	sp|P47159|YJ94_YEAST Uncharacterized membrane protein YJR124C OS=Saccharomyces cerevisiae (strain ATCC 204508 / S288c) GN=YJR124C PE=1 SV=1	_	_	_	_	_	PF07690.13|MFS_1|Major Facilitator Superfamily|ESU09907|m.9418:41-308;PF07690.13|MFS_1|Major Facilitator Superfamily|ESU09907|m.9418:279-434;PF00083.21|Sugar_tr|Sugar (and other) transporter|ESU09907|m.9418:52-177
FGSG_03336	123.0766456	18.94300211	2.699175953	2.32E-16	7.70E-16	up	yes	103.1353579	128.688524	137.4060549	25.04772458	20.4960654	11.28521634	2	7192597	7193975	-	FGSG_03336	--	--	--	--	--	--	1005	XP_011322399.1	XP_011322399.1 hypothetical protein FGSG_03336 [Fusarium graminearum PH-1]	_	_	_	_	_	_	_	_
FGSG_03363	67.86245537	8.997184832	2.913678034	0	0	up	yes	71.0191066	65.2927966	67.27546291	8.55677138	8.799392663	9.635390452	2	7118393	7120862	+	FGSG_03363	--	GO:0008152|metabolic process	--	GO:0005524|ATP binding; GO:0016874|ligase activity	ko:K01897|ACSL,fadD	ko00061|Fatty acid biosynthesis; ko00071|Fatty acid degradation; ko01100|Metabolic pathways; ko01212|Fatty acid metabolism; ko04146|Peroxisome	2315	XP_011322368.1	XP_011322368.1 hypothetical protein FGSG_03363 [Fusarium graminearum PH-1]	sp|W7L9F0|FUM16_GIBM7	sp|W7L9F0|FUM16_GIBM7 Acyl-CoA synthetase FUM16 OS=Gibberella moniliformis (strain M3125 / FGSC 7600) GN=FUM16 PE=3 SV=1	_	_	_	_	_	PF00501.25|AMP-binding|AMP-binding enzyme|ESU09869|m.9369:111-560
FGSG_03369	3.49590408	1.295360927	1.425337764	9.80E-13	2.86E-12	up	yes	3.390446485	4.191079908	2.906185848	1.515979799	0.996043691	1.37405929	2	7105158	7106969	+	FGSG_03369	--	GO:0000023|maltose metabolic process; GO:0008643|carbohydrate transport	GO:0016021|integral component of membrane	GO:0022857|transmembrane transporter activity	ko:K08141|MAL	--	1602	XP_011322362.1	XP_011322362.1 hypothetical protein FGSG_03369 [Fusarium graminearum PH-1]	sp|P15685|MAL61_YEASX	sp|P15685|MAL61_YEASX Maltose permease MAL61 OS=Saccharomyces cerevisiae GN=MAL61 PE=3 SV=1	_	_	_	_	_	PF00083.21|Sugar_tr|Sugar (and other) transporter|ESU09863|m.9361:57-513;PF07690.13|MFS_1|Major Facilitator Superfamily|ESU09863|m.9361:62-345
FGSG_03379	331.3555197	121.7350871	1.444559935	0	0	up	yes	324.767105	334.5505135	334.7489404	120.8995774	120.226886	124.0787978	2	7069259	7071250	-	FGSG_03379	--	--	--	GO:0003723|RNA binding; GO:0033897|ribonuclease T2 activity	ko:K01166|E3.1.27.1	--	1941	XP_011322347.1	XP_011322347.1 hypothetical protein FGSG_03379 [Fusarium graminearum PH-1]	sp|P24657|RNTR_HYPRU	sp|P24657|RNTR_HYPRU Ribonuclease Trv OS=Hypocrea rufa PE=1 SV=1	_	_	_	_	_	PF00445.15|Ribonuclease_T2|Ribonuclease T2 family|ESU09847|m.9338:52-234
FGSG_03408	3.12463371	1.46046685	1.09202261	1.70E-05	3.29E-05	up	yes	2.84916726	3.289377808	3.235356064	1.480615855	1.121533645	1.77925105	2	6985478	6986391	+	FGSG_03408	--	GO:0009636|response to toxic substance; GO:0019439|aromatic compound catabolic process	--	GO:0016491|oxidoreductase activity	--	--	813	XP_011322314.1	XP_011322314.1 hypothetical protein FGSG_03408 [Fusarium graminearum PH-1]	sp|P50197|LINC_SPHPI	sp|P50197|LINC_SPHPI 2,5-dichloro-2,5-cyclohexadiene-1,4-diol dehydrogenase OS=Sphingomonas paucimobilis GN=linC PE=2 SV=1	_	_	_	_	_	PF13561.3|adh_short_C2|Enoyl-(Acyl carrier protein) reductase|ESU09815|m.9295:16-263;PF00106.22|adh_short|short chain dehydrogenase|ESU09815|m.9295:10-205;PF08659.7|KR|KR domain|ESU09815|m.9295:12-173
FGSG_03415	0.991062016	0.303326938	1.675790636	1.08E-08	2.58E-08	up	yes	1.106195311	0.937451619	0.929539119	0.342894347	0.306785756	0.260300712	2	6963934	6966447	+	FGSG_03415	--	--	--	--	--	--	2094	XP_011322307.1	XP_011322307.1 hypothetical protein FGSG_03415 [Fusarium graminearum PH-1]	_	_	_	_	_	_	_	PF00172.15|Zn_clus|Fungal Zn(2)-Cys(6) binuclear cluster domain|ESU09808|m.9285:31-65
FGSG_03416	2.852919301	1.044879839	1.440408334	2.80E-11	7.67E-11	up	yes	2.646213291	2.936313856	2.976230757	1.017163789	1.219925071	0.897550656	2	6960902	6962315	+	FGSG_03416	--	--	--	--	--	--	1308	XP_011322306.1	XP_011322306.1 hypothetical protein FGSG_03416 [Fusarium graminearum PH-1]	_	_	_	_	_	_	_	PF01266.21|DAO|FAD dependent oxidoreductase|ESU09807|m.9284:6-392;PF01134.19|GIDA|Glucose inhibited division protein A|ESU09807|m.9284:121-216
FGSG_03418	239.3746274	116.6020563	1.037613555	0	0	up	yes	237.9058186	242.5360607	237.6820029	119.3772388	115.9648966	114.4640336	2	6947097	6950800	+	FGSG_03418	--	GO:0000918|division septum site selection; GO:0006038|cell wall chitin biosynthetic process; GO:0031505|fungal-type cell wall organization	GO:0005886|plasma membrane; GO:0016021|integral component of membrane; GO:0030428|cell septum; GO:0071944|cell periphery	GO:0004100|chitin synthase activity	ko:K00698|CHS1	ko00520|Amino sugar and nucleotide sugar metabolism	3485	EYB32663.1	EYB32663.1 hypothetical protein FG05_03418 [Fusarium graminearum]	sp|P29070|CHS1_NEUCR	sp|P29070|CHS1_NEUCR Chitin synthase 1 OS=Neurospora crassa (strain ATCC 24698 / 74-OR23-1A / CBS 708.71 / DSM 1257 / FGSC 987) GN=chs-1 PE=3 SV=2	_	_	_	_	_	PF01644.14|Chitin_synth_1|Chitin synthase|ESU09804|m.9280:287-456;PF08407.8|Chitin_synth_1N|Chitin synthase N-terminal|ESU09804|m.9280:207-286;PF03142.12|Chitin_synth_2|Chitin synthase|ESU09804|m.9280:433-642;PF13632.3|Glyco_trans_2_3|Glycosyl transferase family group 2|ESU09804|m.9280:436-661
FGSG_03432	20.28586157	3.566334882	2.504631845	2.84E-149	3.61E-148	up	yes	19.96873261	20.37547377	20.51337833	3.486504813	3.372355964	3.840143869	2	6909813	6911084	-	FGSG_03432	--	--	--	GO:0004190|aspartic-type endopeptidase activity	--	--	1272	XP_011322287.1	XP_011322287.1 hypothetical protein FGSG_03432 [Fusarium graminearum PH-1]	sp|P11838|CARP_CRYPA	sp|P11838|CARP_CRYPA Endothiapepsin OS=Cryphonectria parasitica GN=EAPA PE=1 SV=2	_	_	_	_	_	PF00026.20|Asp|Eukaryotic aspartyl protease|ESU09788|m.9260:87-416;PF14543.3|TAXi_N|Xylanase inhibitor N-terminal|ESU09788|m.9260:88-212
FGSG_03438	1.805757427	0.612494401	1.544438716	2.69E-06	5.55E-06	up	yes	2.009432212	1.831384999	1.576455071	0.679721947	0.482997274	0.674763982	2	6897817	6898763	+	FGSG_03438	--	--	--	GO:0004022|alcohol dehydrogenase (NAD) activity	ko:K00059|fabG	ko00061|Fatty acid biosynthesis; ko00780|Biotin metabolism; ko01040|Biosynthesis of unsaturated fatty acids; ko01100|Metabolic pathways; ko01212|Fatty acid metabolism	901	SCB65812.1	SCB65812.1 unnamed protein product [Fusarium graminearum]	sp|N4WE73|OXI1_COCH4	sp|N4WE73|OXI1_COCH4 Dehydrogenase OXI1 OS=Cochliobolus heterostrophus (strain C4 / ATCC 48331 / race T) GN=OXI1 PE=3 SV=1	_	_	_	_	_	PF13561.3|adh_short_C2|Enoyl-(Acyl carrier protein) reductase|ESU09782|m.9252:21-260;PF00106.22|adh_short|short chain dehydrogenase|ESU09782|m.9252:15-212;PF08659.7|KR|KR domain|ESU09782|m.9252:18-194
FGSG_03448	1105.94487	534.6913949	1.04848717	0	0	up	yes	1104.565954	1099.117817	1114.150838	533.6769133	538.7949587	531.6023128	2	6869790	6870776	-	FGSG_03448	--	--	--	--	--	--	934	XP_011322268.1	XP_011322268.1 hypothetical protein FGSG_03448 [Fusarium graminearum PH-1]	_	_	_	_	_	_	_	PF04588.10|HIG_1_N|Hypoxia induced protein conserved region|ESU09769|m.9236:162-195
FGSG_03465	32.06603162	13.73239169	1.222862557	9.53E-68	7.21E-67	up	yes	32.52992216	31.32274851	32.3454242	12.94974351	12.67994229	15.56748927	2	6828320	6830239	-	FGSG_03465	--	--	--	--	--	--	1515	XP_011322250.1	XP_011322250.1 hypothetical protein FGSG_03465 [Fusarium graminearum PH-1]	_	_	_	_	_	_	_	PF07690.13|MFS_1|Major Facilitator Superfamily|ESU09751|m.9213:62-375
FGSG_03476	32.15000532	7.828399317	2.036636669	7.79E-149	9.88E-148	up	yes	30.26419321	32.41349855	33.77232418	7.877445341	7.528948683	8.078803928	2	6799917	6801288	-	FGSG_03476	--	--	--	--	--	--	1134	XP_011322237.1	XP_011322237.1 hypothetical protein FGSG_03476 [Fusarium graminearum PH-1]	_	_	_	_	_	_	_	_
FGSG_03477	141.5682165	63.81240473	1.149464434	6.75E-278	1.29E-276	up	yes	138.3033199	144.4753419	141.9259878	62.87686764	66.69346207	61.86688449	2	6797528	6799265	-	FGSG_03477	--	--	--	--	--	--	1635	XP_011322236.1	XP_011322236.1 hypothetical protein FGSG_03477 [Fusarium graminearum PH-1]	_	_	_	_	_	_	_	PF02133.12|Transp_cyt_pur|Permease for cytosine/purines, uracil, thiamine, allantoin|ESU09737|m.9196:77-491
FGSG_03498	5.809390316	1.300233573	2.151043992	2.27E-39	1.23E-38	up	yes	6.226526197	4.929018259	6.272626493	1.196423033	1.406098124	1.298179562	2	6753341	6754965	+	FGSG_03498	--	--	--	--	--	--	1518	XP_011322214.1	XP_011322214.1 hypothetical protein FGSG_03498 [Fusarium graminearum PH-1]	_	_	_	_	_	_	_	PF00067.19|p450|Cytochrome P450|ESU09715|m.9168:235-459
FGSG_03509	3.179749298	0.658358616	2.254748726	1.06E-16	3.57E-16	up	yes	3.067277781	2.820783724	3.651186388	0.438717346	0.665323912	0.87103459	2	6719300	6720461	-	FGSG_03509	--	--	--	--	--	--	1059	XP_011322201.1	XP_011322201.1 hypothetical protein FGSG_03509 [Fusarium graminearum PH-1]	_	_	_	_	_	_	_	PF10067.6|DUF2306|Predicted membrane protein (DUF2306)|ESU09702|m.9156:88-205
FGSG_03510	1.151702525	0.111581595	3.256243936	7.79E-13	2.28E-12	up	yes	1.274599954	0.672567818	1.507939802	0.087368679	0.0367427	0.210633405	2	6717143	6718834	+	FGSG_03510	--	--	--	--	--	--	1692	XP_011322200.1	XP_011322200.1 hypothetical protein FGSG_03510 [Fusarium graminearum PH-1]	_	_	_	_	_	_	_	_
FGSG_03511	4.785706298	1.556709674	1.614005448	9.52E-20	3.49E-19	up	yes	4.945959233	4.593428019	4.817731643	1.539872959	1.547020782	1.583235281	2	6713817	6714968	-	FGSG_03511	--	--	--	--	--	--	1152	XP_011322199.1	XP_011322199.1 hypothetical protein FGSG_03511 [Fusarium graminearum PH-1]	_	_	_	_	_	_	_	PF06985.8|HET|Heterokaryon incompatibility protein (HET)|ESU09700|m.9153:160-284
FGSG_03543	1.271044951	0.048791392	4.445572343	6.40E-13	1.88E-12	up	yes	0.772077535	1.399981236	1.641076081	0.037114688	0.109259489	0	2	6635631	6636822	-	FGSG_03543	--	--	--	--	--	--	1138	XP_011322166.1	XP_011322166.1 hypothetical protein FGSG_03543 [Fusarium graminearum PH-1]	sp|Q9HEU0|TRI14_FUSSP	sp|Q9HEU0|TRI14_FUSSP Core trichothecene cluster (CTC) protein 14 OS=Fusarium sporotrichioides GN=TRI14 PE=2 SV=1	_	_	_	_	_	_
FGSG_03544	1492.920552	50.36156757	4.889393618	0	0	up	yes	1501.679428	1483.403351	1493.678879	50.58630277	51.67264339	48.82575654	2	6634236	6634984	+	FGSG_03544	--	GO:0005975|carbohydrate metabolic process	GO:0005576|extracellular region	GO:0016810|hydrolase activity, acting on carbon-nitrogen (but not peptide) bonds; GO:0046872|metal ion binding	--	--	693	XP_011322165.1	XP_011322165.1 hypothetical protein FGSG_03544 [Fusarium graminearum PH-1]	sp|D4B5F9|PGDA_ARTBC	sp|D4B5F9|PGDA_ARTBC Probable peptidoglycan-N-acetylglucosamine deacetylase ARB_03699 OS=Arthroderma benhamiae (strain ATCC MYA-4681 / CBS 112371) GN=ARB_03699 PE=1 SV=2	_	_	_	_	_	PF01522.18|Polysacc_deac_1|Polysaccharide deacetylase|ESU09666|m.9114:38-160;PF03065.12|Glyco_hydro_57|Glycosyl hydrolase family 57|ESU09666|m.9114:98-175
FGSG_03555	24.90684157	5.514422877	2.173225543	7.26E-88	6.46E-87	up	yes	25.44768191	25.18371859	24.08912419	4.238017706	5.709365732	6.595885194	2	6604856	6606238	+	FGSG_03555	--	GO:0006629|lipid metabolic process	GO:0005576|extracellular region	GO:0008081|phosphoric diester hydrolase activity	--	--	1176	XP_011322153.1	XP_011322153.1 hypothetical protein FGSG_03555 [Fusarium graminearum PH-1]	sp|D4ARV2|AIM6_ARTBC	sp|D4ARV2|AIM6_ARTBC Altered inheritance of mitochondria protein 6 homolog ARB_06966 OS=Arthroderma benhamiae (strain ATCC MYA-4681 / CBS 112371) GN=ARB_06966 PE=1 SV=1	_	_	_	_	_	_
FGSG_03557	16.5602398	6.023031558	1.457639447	1.60E-44	9.41E-44	up	yes	15.56339224	17.67449741	16.44282974	6.427295829	5.646234796	5.995564049	2	6600519	6601553	-	FGSG_03557	--	--	--	GO:0016491|oxidoreductase activity	--	--	1035	XP_011322151.1	XP_011322151.1 hypothetical protein FGSG_03557 [Fusarium graminearum PH-1]	sp|P34055|INC11_HYPAT	sp|P34055|INC11_HYPAT Protein indc11 OS=Hypocrea atroviridis GN=indc11 PE=2 SV=1	_	_	_	_	_	PF00107.23|ADH_zinc_N|Zinc-binding dehydrogenase|ESU09652|m.9092:157-243;PF13602.3|ADH_zinc_N_2|Zinc-binding dehydrogenase|ESU09652|m.9092:195-323;PF08240.9|ADH_N|Alcohol dehydrogenase GroES-like domain|ESU09652|m.9092:34-92
FGSG_03569	1071.962975	478.7537542	1.162882696	0	0	up	yes	1083.449396	1070.85397	1061.58556	482.5497946	474.6339054	479.0775626	2	6568758	6570962	+	FGSG_03569	--	--	GO:0005576|extracellular region	GO:0045480|galactose oxidase activity; GO:0046872|metal ion binding	ko:K04618|GAOA	ko00052|Galactose metabolism	2205	XP_011322138.1	XP_011322138.1 galactose oxidase precursor [Fusarium graminearum PH-1]	sp|I1S2N3|GAOA_GIBZE	sp|I1S2N3|GAOA_GIBZE Galactose oxidase OS=Gibberella zeae (strain PH-1 / ATCC MYA-4620 / FGSC 9075 / NRRL 31084) GN=GAOA PE=3 SV=1	_	_	_	_	_	PF09118.8|DUF1929|Domain of unknown function (DUF1929)|ESU09639|m.9076:583-677;PF00754.22|F5_F8_type_C|F5/8 type C domain|ESU09639|m.9076:51-175;PF01344.22|Kelch_1|Kelch motif|ESU09639|m.9076:308-350;PF13418.3|Kelch_4|Galactose oxidase, central domain|ESU09639|m.9076:478-507
FGSG_03576	1.054489377	0.439729859	1.243030973	0.000101717	0.00018395	up	yes	1.102886466	1.317111977	0.743469687	0.576326721	0.252471772	0.490391085	2	6546946	6549644	-	FGSG_03576	--	--	--	--	--	--	2052	XP_011322130.1	XP_011322130.1 hypothetical protein FGSG_03576 [Fusarium graminearum PH-1]	_	_	_	_	_	_	_	PF06985.8|HET|Heterokaryon incompatibility protein (HET)|ESU09631|m.9065:159-311
FGSG_03589	1.671160108	0.561674512	1.556191255	8.59E-08	1.95E-07	up	yes	1.694876996	2.222626461	1.095976867	0.5255122	0.443719139	0.715792196	2	6515462	6517245	-	FGSG_03589	--	GO:0009695|jasmonic acid biosynthetic process; GO:0031408|oxylipin biosynthetic process	GO:0005777|peroxisome	GO:0004321|fatty-acyl-CoA synthase activity; GO:0005524|ATP binding; GO:0016874|ligase activity	--	--	1728	XP_011322116.1	XP_011322116.1 hypothetical protein FGSG_03589 [Fusarium graminearum PH-1]	sp|Q9M0X9|4CLL7_ARATH	sp|Q9M0X9|4CLL7_ARATH 4-coumarate--CoA ligase-like 7 OS=Arabidopsis thaliana GN=4CLL7 PE=1 SV=1	_	_	_	_	_	PF00501.25|AMP-binding|AMP-binding enzyme|ESU09617|m.9046:35-467;PF13193.3|AMP-binding_C|AMP-binding enzyme C-terminal domain|ESU09617|m.9046:476-551
FGSG_03597	3.408256991	1.379776464	1.298408011	2.02E-11	5.58E-11	up	yes	3.387671005	3.751805249	3.085294718	1.567425358	1.043697223	1.528206811	2	6497938	6499571	+	FGSG_03597	--	GO:0006357|regulation of transcription by RNA polymerase II; GO:0009968|negative regulation of signal transduction; GO:0010914|positive regulation of sterigmatocystin biosynthetic process; GO:0030436|asexual sporulation; GO:0035556|intracellular signal transduction; GO:0045461|sterigmatocystin biosynthetic process; GO:0045574|sterigmatocystin catabolic process; GO:0048315|conidium formation; GO:0…	GO:0005737|cytoplasm; GO:0005886|plasma membrane	GO:0005096|GTPase activator activity	ko:K19838|SST2	ko04011|MAPK signaling pathway - yeast	1509	XP_011322108.1	XP_011322108.1 hypothetical protein FGSG_03597 [Fusarium graminearum PH-1]	sp|P38093|FLBA_EMENI	sp|P38093|FLBA_EMENI Developmental regulator flbA OS=Emericella nidulans (strain FGSC A4 / ATCC 38163 / CBS 112.46 / NRRL 194 / M139) GN=flbA PE=2 SV=1	_	_	_	_	_	PF00615.16|RGS|Regulator of G protein signaling domain|ESU09609|m.9033:357-490;PF00610.18|DEP|Domain found in Dishevelled, Egl-10, and Pleckstrin (DEP)|ESU09609|m.9033:237-318
FGSG_03607	0.637590584	0.309737452	1.018194268	0.003119094	0.004887427	up	yes	0.600966828	0.665085806	0.646719118	0.255359827	0.183757931	0.490094597	2	6462397	6465004	+	FGSG_03607	--	GO:0009251|glucan catabolic process; GO:0030245|cellulose catabolic process	--	GO:0008422|beta-glucosidase activity; GO:0102483|scopolin beta-glucosidase activity	ko:K05349|bglX	ko00460|Cyanoamino acid metabolism; ko00500|Starch and sucrose metabolism; ko01100|Metabolic pathways; ko01110|Biosynthesis of secondary metabolites	2481	XP_011322095.1	XP_011322095.1 hypothetical protein FGSG_03607 [Fusarium graminearum PH-1]	sp|Q5BFG8|BGLB_EMENI	sp|Q5BFG8|BGLB_EMENI Beta-glucosidase B OS=Emericella nidulans (strain FGSC A4 / ATCC 38163 / CBS 112.46 / NRRL 194 / M139) GN=bglB PE=1 SV=1	_	_	_	_	_	PF01915.19|Glyco_hydro_3_C|Glycosyl hydrolase family 3 C-terminal domain|ESU09596|m.9020:306-705;PF00933.18|Glyco_hydro_3|Glycosyl hydrolase family 3 N terminal domain|ESU09596|m.9020:36-267;PF14310.3|Fn3-like|Fibronectin type III-like domain|ESU09596|m.9020:739-808
FGSG_03620	1.083414681	0.094851865	3.382416228	8.12E-20	2.98E-19	up	yes	1.020114054	1.21113745	1.01899254	0.026970955	0.105864026	0.151720613	2	6423092	6425731	-	FGSG_03620	--	--	--	--	--	--	2349	XP_011322080.1	XP_011322080.1 hypothetical protein FGSG_03620 [Fusarium graminearum PH-1]	_	_	_	_	_	_	_	_
FGSG_03626	18.65792805	6.290143145	1.567105299	3.90E-56	2.63E-55	up	yes	18.90565966	18.90308555	18.16503895	7.674024648	5.281625168	5.914779619	2	6410693	6412567	+	FGSG_03626	--	--	--	GO:0016614|oxidoreductase activity, acting on CH-OH group of donors; GO:0050660|flavin adenine dinucleotide binding	--	--	1797	XP_011322074.1	XP_011322074.1 hypothetical protein FGSG_03626 [Fusarium graminearum PH-1]	sp|A0A142PTM2|CITC_MONPU	sp|A0A142PTM2|CITC_MONPU Dehydrogenase mpl7 OS=Monascus purpureus GN=mpl7 PE=1 SV=1	_	_	_	_	_	PF00732.16|GMC_oxred_N|GMC oxidoreductase|ESU09575|m.8993:24-323;PF05199.10|GMC_oxred_C|GMC oxidoreductase|ESU09575|m.8993:452-589
FGSG_03627	12.24379274	3.993656232	1.613838346	2.93E-34	1.47E-33	up	yes	13.16651814	11.10533361	12.45952648	4.168077182	4.18093254	3.631958974	2	6408357	6409612	-	FGSG_03627	--	--	--	--	--	--	912	XP_011322073.1	XP_011322073.1 hypothetical protein FGSG_03627 [Fusarium graminearum PH-1]	_	_	_	_	_	_	_	_
FGSG_03630	324.3378155	84.42396679	1.941646322	0	0	up	yes	329.4670207	323.0490677	320.4973581	84.60840434	82.30704053	86.3564555	2	6399119	6399953	-	FGSG_03630	--	--	--	--	--	--	780	XP_011322070.1	XP_011322070.1 hypothetical protein FGSG_03630 [Fusarium graminearum PH-1]	_	_	_	_	_	_	_	_
FGSG_03633	11.91486113	1.498111167	2.983157783	3.69E-160	4.94E-159	up	yes	11.82941506	11.63791095	12.27725737	1.701735431	1.177125456	1.615472614	2	6388058	6390328	-	FGSG_03633	--	GO:0009058|biosynthetic process	--	GO:0016742|hydroxymethyl-, formyl- and related transferase activity	--	--	2271	XP_011322067.1	XP_011322067.1 hypothetical protein FGSG_03633 [Fusarium graminearum PH-1]	sp|P31907|HOXX_BRADU	sp|P31907|HOXX_BRADU Hydrogenase maturation factor HoxX OS=Bradyrhizobium diazoefficiens (strain JCM 10833 / IAM 13628 / NBRC 14792 / USDA 110) GN=hoxX PE=4 SV=2	_	_	_	_	_	PF00378.17|ECH_1|Enoyl-CoA hydratase/isomerase|ESU09568|m.8981:422-585;PF02911.15|Formyl_trans_C|Formyl transferase, C-terminal domain|ESU09568|m.8981:259-349
FGSG_03671	1.760570072	0.620614273	1.489384211	5.02E-06	1.01E-05	up	yes	1.745415146	1.548923685	1.987371385	0.657012462	0.552610214	0.652220143	2	6289076	6289975	+	FGSG_03671	--	--	--	--	--	--	900	XP_011322025.1	XP_011322025.1 hypothetical protein FGSG_03671 [Fusarium graminearum PH-1]	_	_	_	_	_	_	_	PF08241.9|Methyltransf_11|Methyltransferase domain|ESU09526|m.8934:49-164
FGSG_03688	250.2355765	114.0757383	1.133226114	0	0	up	yes	249.9334361	253.8581361	246.9151574	109.5983426	117.1285688	115.5003034	2	6243469	6244879	-	FGSG_03688	--	--	--	--	--	--	1170	XP_011322008.1	XP_011322008.1 hypothetical protein FGSG_03688 [Fusarium graminearum PH-1]	_	_	_	_	_	_	_	_
FGSG_03710	22.2161055	8.544397048	1.377517103	2.28E-75	1.84E-74	up	yes	21.68567956	22.62512174	22.3375152	8.459789864	8.852791123	8.320610157	2	6185962	6187417	-	FGSG_03710	--	--	GO:0005829|cytosol	GO:0010181|FMN binding; GO:0016491|oxidoreductase activity	--	--	1353	XP_011321984.1	XP_011321984.1 hypothetical protein FGSG_03710 [Fusarium graminearum PH-1]	sp|Q6UEF0|NADA_ASPPU	sp|Q6UEF0|NADA_ASPPU NADH-dependent flavin oxidoreductase nadA OS=Aspergillus parasiticus (strain ATCC 56775 / NRRL 5862 / SRRC 143 / SU-1) GN=nadA PE=2 SV=1	_	_	_	_	_	PF00724.17|Oxidored_FMN|NADH:flavin oxidoreductase / NADH oxidase family|ESU09485|m.8879:16-363
FGSG_03715	63.56913734	13.09278548	2.278679899	1.37E-305	2.79E-304	up	yes	60.46679147	65.43687708	64.80374347	13.12480296	12.71859423	13.43495925	2	6174211	6175243	+	FGSG_03715	--	--	--	--	--	--	1033	XP_011321978.1	XP_011321978.1 hypothetical protein FGSG_03715 [Fusarium graminearum PH-1]	_	_	_	_	_	_	_	_
FGSG_03741	120.0558754	27.28116644	2.13732021	0	0	up	yes	119.5291512	123.0615679	117.576907	27.58580925	28.83299908	25.42469099	2	6103509	6105328	-	FGSG_03741	--	GO:0010124|phenylacetate catabolic process; GO:0042318|penicillin biosynthetic process	--	GO:0005506|iron ion binding; GO:0018631|phenylacetate hydroxylase activity; GO:0020037|heme binding	ko:K10437|PHACA	ko00360|Phenylalanine metabolism; ko01100|Metabolic pathways	1551	XP_011321950.1	XP_011321950.1 hypothetical protein FGSG_03741 [Fusarium graminearum PH-1]	sp|Q9Y7G5|PHACA_EMEND	sp|Q9Y7G5|PHACA_EMEND Phenylacetate 2-hydroxylase OS=Emericella nidulans GN=phacA PE=1 SV=1	_	_	_	_	_	PF00067.19|p450|Cytochrome P450|ESU09451|m.8834:36-484
FGSG_03749	1082.78702	499.7107964	1.115568658	0	0	up	yes	1078.162699	1074.109446	1096.088915	494.5416918	500.41128	504.1794175	2	6075048	6076353	-	FGSG_03749	--	GO:0003333|amino acid transmembrane transport	GO:0016021|integral component of membrane	GO:0015171|amino acid transmembrane transporter activity	--	--	1252	XP_011321941.1	XP_011321941.1 hypothetical protein FGSG_03749 [Fusarium graminearum PH-1]	sp|P38680|MTR_NEUCR	sp|P38680|MTR_NEUCR N amino acid transport system protein OS=Neurospora crassa (strain ATCC 24698 / 74-OR23-1A / CBS 708.71 / DSM 1257 / FGSC 987) GN=mtr PE=3 SV=2	_	_	_	_	_	PF01490.15|Aa_trans|Transmembrane amino acid transporter protein|ESU09442|m.8819:1-364
FGSG_03787	77.34050232	35.03794784	1.142080688	3.88E-75	3.13E-74	up	yes	77.33395753	78.06921645	76.61833298	37.70908813	35.82794438	31.57681102	2	5991046	5992009	-	FGSG_03787	--	--	--	--	--	--	723	XP_011321900.1	XP_011321900.1 hypothetical protein FGSG_03787 [Fusarium graminearum PH-1]	_	_	_	_	_	_	_	PF13489.3|Methyltransf_23|Methyltransferase domain|ESU09401|m.8768:6-157;PF13649.3|Methyltransf_25|Methyltransferase domain|ESU09401|m.8768:18-106;PF08241.9|Methyltransf_11|Methyltransferase domain|ESU09401|m.8768:19-108;PF13847.3|Methyltransf_31|Methyltransferase domain|ESU09401|m.8768:15-134;PF08242.9|Methyltransf_12|Methyltransferase domain|ESU09401|m.8768:19-108;PF01209.15|Ubie_methyltran|ubi…
FGSG_03811	4.040715908	1.872357842	1.105635992	3.25E-05	6.14E-05	up	yes	4.092836241	4.879708061	3.149603422	1.708596903	2.280187776	1.628288846	2	5931390	5932112	-	FGSG_03811	--	--	--	--	--	--	618	XP_011321874.1	XP_011321874.1 hypothetical protein FGSG_03811 [Fusarium graminearum PH-1]	_	_	_	_	_	_	_	_
FGSG_03817	1.857619736	0.542943354	1.755997142	6.93E-07	1.49E-06	up	yes	2.023693292	1.068163339	2.481002577	0.618850043	0.64521797	0.36476205	2	5918951	5920042	-	FGSG_03817	--	--	--	--	--	--	1092	XP_011321868.1	XP_011321868.1 hypothetical protein FGSG_03817 [Fusarium graminearum PH-1]	_	_	_	_	_	_	_	_
FGSG_03851	204.624841	84.92384221	1.268640378	0	0	up	yes	206.0105018	200.0890812	207.77494	82.26203547	87.08715815	85.422333	2	5823823	5825244	+	FGSG_03851	--	--	GO:0016021|integral component of membrane	GO:0016740|transferase activity	ko:K04709|LAG1	ko00600|Sphingolipid metabolism; ko01100|Metabolic pathways	1299	XP_011321828.1	XP_011321828.1 hypothetical protein FGSG_03851 [Fusarium graminearum PH-1]	sp|Q8J2Q2|FUM18_GIBM7	sp|Q8J2Q2|FUM18_GIBM7 Sphingosine N-acyltransferase-like protein FUM18 OS=Gibberella moniliformis (strain M3125 / FGSC 7600) GN=FUM18 PE=3 SV=1	_	_	_	_	_	PF03798.13|TRAM_LAG1_CLN8|TLC domain|ESU09329|m.8672:116-347;PF08390.8|TRAM1|TRAM1-like protein|ESU09329|m.8672:56-113
FGSG_03855	1.193544591	0.343074389	1.769245512	1.22E-06	2.56E-06	up	yes	1.17149898	1.251783223	1.157351571	0.239340254	0.580240725	0.209642189	2	5812639	5814433	+	FGSG_03855	--	--	GO:0005783|endoplasmic reticulum; GO:0016021|integral component of membrane	GO:0071916|dipeptide transmembrane transporter activity	--	--	1500	XP_011321822.1	XP_011321822.1 hypothetical protein FGSG_03855 [Fusarium graminearum PH-1]	sp|O74923|YJ7D_SCHPO	sp|O74923|YJ7D_SCHPO Uncharacterized transporter C757.13 OS=Schizosaccharomyces pombe (strain 972 / ATCC 24843) GN=SPCC757.13 PE=3 SV=1	_	_	_	_	_	PF07690.13|MFS_1|Major Facilitator Superfamily|ESU09323|m.8665:59-422;PF06779.11|MFS_4|Uncharacterised MFS-type transporter YbfB|ESU09323|m.8665:80-239
FGSG_03869	23.72294475	7.236065465	1.711621374	8.63E-111	8.95E-110	up	yes	24.00898564	23.21107901	23.94876961	7.33144755	7.525996092	6.850752752	2	5773304	5774677	-	FGSG_03869	--	--	--	--	ko:K02429|fucP	--	1374	XP_011321805.1	XP_011321805.1 hypothetical protein FGSG_03869 [Fusarium graminearum PH-1]	_	_	_	_	_	_	_	PF07690.13|MFS_1|Major Facilitator Superfamily|ESU09306|m.8641:31-380
FGSG_03894	813.3250764	109.2484295	2.896105242	0	0	up	yes	838.6091456	806.1278254	795.2382581	106.8534585	117.7821005	103.1097296	2	5698461	5699312	+	FGSG_03894	--	--	--	--	--	--	686	XP_011321774.1	XP_011321774.1 hypothetical protein FGSG_03894 [Fusarium graminearum PH-1]	_	_	_	_	_	_	_	_
FGSG_03897	3.731143536	1.702256973	1.127580083	1.39E-08	3.30E-08	up	yes	3.309319151	4.045096444	3.839015013	1.829453588	1.658611165	1.618706166	2	5688770	5690257	-	FGSG_03897	--	--	--	--	--	--	1062	XP_011321771.1	XP_011321771.1 hypothetical protein FGSG_03897 [Fusarium graminearum PH-1]	_	_	_	_	_	_	_	PF05730.8|CFEM|CFEM domain|ESU09272|m.8594:26-87
FGSG_03934	0.867561494	0.100066869	2.995119947	1.26E-12	3.66E-12	up	yes	0.81706278	0.97842604	0.80719566	0.16760522	0.043857953	0.088737434	2	5605886	5607986	-	FGSG_03934	--	--	--	--	--	--	1890	XP_011321733.1	XP_011321733.1 hypothetical protein FGSG_03934 [Fusarium graminearum PH-1]	_	_	_	_	_	_	_	PF00083.21|Sugar_tr|Sugar (and other) transporter|ESU09234|m.8543:32-495;PF07690.13|MFS_1|Major Facilitator Superfamily|ESU09234|m.8543:35-446
FGSG_03942	1.048130044	0.477761309	1.117269719	0.00158586	0.002561628	up	yes	0.941921349	0.961740255	1.240728528	0.647493751	0.456164092	0.329626083	2	5591391	5592710	-	FGSG_03942	--	--	--	--	--	--	1272	XP_011321725.1	XP_011321725.1 hypothetical protein FGSG_03942 [Fusarium graminearum PH-1]	_	_	_	_	_	_	_	PF12006.5|DUF3500|Protein of unknown function (DUF3500)|ESU09226|m.8535:82-406
FGSG_03952	7.767360601	3.781730548	1.036424186	1.83E-12	5.28E-12	up	yes	6.902771765	8.253901721	8.145408317	3.389350005	3.944170123	4.011671516	2	5569195	5570322	-	FGSG_03952	--	--	--	--	--	--	972	XP_011321712.1	XP_011321712.1 hypothetical protein FGSG_03952 [Fusarium graminearum PH-1]	_	_	_	_	_	_	_	PF02558.13|ApbA|Ketopantoate reductase PanE/ApbA|ESU09213|m.8519:8-158;PF08546.8|ApbA_C|Ketopantoate reductase PanE/ApbA C terminal|ESU09213|m.8519:190-312
FGSG_03956	1.00584155	0.183966235	2.388797948	9.55E-10	2.42E-09	up	yes	1.255895132	0.984106307	0.777523211	0.159383077	0.260665195	0.131850433	2	5561370	5563008	-	FGSG_03956	--	--	--	--	--	--	1590	XP_011321707.1	XP_011321707.1 hypothetical protein FGSG_03956 [Fusarium graminearum PH-1]	_	_	_	_	_	_	_	PF07690.13|MFS_1|Major Facilitator Superfamily|ESU09208|m.8511:68-432
FGSG_03969	15.41036103	3.715765039	2.049227943	4.06E-117	4.38E-116	up	yes	16.09376999	15.72623101	14.41108211	3.653757321	3.934867343	3.558670453	2	5516629	5518466	+	FGSG_03969	--	--	--	--	--	--	1838	XP_011321693.1	XP_011321693.1 hypothetical protein FGSG_03969 [Fusarium graminearum PH-1]	_	_	_	_	_	_	_	_
FGSG_03986	137.9361144	51.44888206	1.4226128	0	0	up	yes	141.6055556	137.2453758	134.9574117	50.66796002	50.78273463	52.89595154	2	5461373	5462970	-	FGSG_03986	--	--	GO:0005576|extracellular region	--	--	--	1598	XP_011321673.1	XP_011321673.1 hypothetical protein FGSG_03986 [Fusarium graminearum PH-1]	sp|Q9GUC9|YFEF9_CAEEL	sp|Q9GUC9|YFEF9_CAEEL Uncharacterized protein F14F9.5 OS=Caenorhabditis elegans GN=F14F9.5 PE=1 SV=2	_	_	_	_	_	PF03372.20|Exo_endo_phos|Endonuclease/Exonuclease/phosphatase family|ESU09174|m.8468:232-501
FGSG_04008	1.412779553	0.463852961	1.586200788	7.88E-07	1.68E-06	up	yes	1.708554661	1.304031415	1.225752584	0.387194947	0.395776987	0.60858695	2	5401790	5403226	-	FGSG_04008	--	--	--	--	--	--	1309	XP_011321648.1	XP_011321648.1 hypothetical protein FGSG_04008 [Fusarium graminearum PH-1]	_	_	_	_	_	_	_	_
FGSG_04027	18.40181001	8.528019734	1.108658059	5.92E-32	2.84E-31	up	yes	19.3496587	17.27078511	18.58498623	7.749959035	7.903680693	9.930419473	2	5362246	5363682	+	FGSG_04027	--	GO:0000027|ribosomal large subunit assembly	GO:0005730|nucleolus; GO:0030687|preribosome, large subunit precursor	GO:0019843|rRNA binding	ko:K14859|SSF1_2	--	1387	EYB32240.1	EYB32240.1 hypothetical protein FG05_04027 [Fusarium graminearum]	sp|O14206|YDD3_SCHPO	sp|O14206|YDD3_SCHPO Brix domain-containing protein C1B9.03c OS=Schizosaccharomyces pombe (strain 972 / ATCC 24843) GN=SPAC1B9.03c PE=1 SV=2	_	_	_	_	_	PF04427.15|Brix|Brix domain|ESU09128|m.8407:48-346
FGSG_04028	18.98057867	9.347946795	1.021019936	1.02E-35	5.22E-35	up	yes	17.76820834	20.25161085	18.92191683	9.973715146	9.474938988	8.595186252	2	5360537	5362046	-	FGSG_04028	--	GO:0006364|rRNA processing	GO:0005634|nucleus	GO:0003723|RNA binding; GO:0004386|helicase activity; GO:0005524|ATP binding	ko:K14777|DDX47,RRP3	--	1461	XP_011321626.1	XP_011321626.1 ATP-dependent rRNA helicase RRP3 [Fusarium graminearum PH-1]	sp|Q4IFI0|RRP3_GIBZE	sp|Q4IFI0|RRP3_GIBZE ATP-dependent rRNA helicase RRP3 OS=Gibberella zeae (strain PH-1 / ATCC MYA-4620 / FGSC 9075 / NRRL 31084) GN=RRP3 PE=3 SV=1	_	_	_	_	_	PF00270.26|DEAD|DEAD/DEAH box helicase|ESU09127|m.8405:84-250;PF00271.28|Helicase_C|Helicase conserved C-terminal domain|ESU09127|m.8405:287-395;PF04851.12|ResIII|Type III restriction enzyme, res subunit|ESU09127|m.8405:104-244
FGSG_04029	1.180039742	0.439827014	1.403567545	0.001610871	0.00260069	up	yes	1.254740286	1.43883129	0.846547649	0.339834032	0.714582173	0.265064837	2	5358704	5359779	-	FGSG_04029	--	--	--	--	--	--	870	XP_011321625.1	XP_011321625.1 hypothetical protein FGSG_04029 [Fusarium graminearum PH-1]	_	_	_	_	_	_	_	_
FGSG_04034	304.8607002	92.23807964	1.724606722	0	0	up	yes	307.1919494	293.1384296	314.2517216	94.23524437	87.34890695	95.13008759	2	5335504	5336522	-	FGSG_04034	--	--	--	--	--	--	530	XP_011321620.1	XP_011321620.1 hypothetical protein FGSG_04034 [Fusarium graminearum PH-1]	_	_	_	_	_	_	_	_
FGSG_04043	86.98480245	27.01476091	1.686647354	5.07E-251	8.85E-250	up	yes	86.85180296	87.51409682	86.58850758	28.68665066	25.35458713	27.00304495	2	5309356	5310535	+	FGSG_04043	--	--	--	--	--	--	1038	XP_011321610.1	XP_011321610.1 hypothetical protein FGSG_04043 [Fusarium graminearum PH-1]	_	_	_	_	_	_	_	_
FGSG_04050	18.72517238	5.689742725	1.716780546	4.09E-112	4.29E-111	up	yes	17.76251984	17.86807502	20.54492228	5.548016859	5.697817179	5.823394136	2	5297191	5299363	-	FGSG_04050	--	--	--	--	ko:K15205|TFC6	--	2124	XP_011321603.1	XP_011321603.1 hypothetical protein FGSG_04050 [Fusarium graminearum PH-1]	_	_	_	_	_	_	_	_
FGSG_04051	300.2493218	88.26832141	1.766077934	0	0	up	yes	290.7232316	311.2215864	298.8031475	87.35279331	91.13358786	86.31858307	2	5296132	5297002	+	FGSG_04051	--	GO:0000122|negative regulation of transcription by RNA polymerase II; GO:0006631|fatty acid metabolic process; GO:0006882|cellular zinc ion homeostasis	GO:0005886|plasma membrane; GO:0016021|integral component of membrane	GO:0038023|signaling receptor activity; GO:0046872|metal ion binding	ko:K07297|ADIPOR	--	792	XP_011321602.1	XP_011321602.1 hypothetical protein FGSG_04051 [Fusarium graminearum PH-1]	sp|Q09749|ADRL_SCHPO	sp|Q09749|ADRL_SCHPO ADIPOR-like receptor SPBC12C2.09c OS=Schizosaccharomyces pombe (strain 972 / ATCC 24843) GN=SPBC12C2.09c PE=3 SV=1	_	_	_	_	_	PF03006.17|HlyIII|Haemolysin-III related|ESU09103|m.8370:72-262
FGSG_04071	801.6667883	390.913904	1.036132899	0	0	up	yes	800.9183451	790.3895085	813.6925112	394.279162	395.0009414	383.4616086	2	5216758	5217319	-	FGSG_04071	--	--	--	--	--	--	491	XP_011321574.1	XP_011321574.1 hypothetical protein FGSG_04071 [Fusarium graminearum PH-1]	_	_	_	_	_	_	_	PF11720.5|Inhibitor_I78|Peptidase inhibitor I78 family|ESU09075|m.8331:44-101
FGSG_04092	5.786840349	0.009170699	8.240219969	1.51E-19	5.51E-19	up	yes	5.905014541	5.656321828	5.79918468	0	0	0.027512098	2	5143201	5144774	+	FGSG_04092	--	GO:0016126|sterol biosynthetic process	GO:0005789|endoplasmic reticulum membrane; GO:0016021|integral component of membrane; GO:0031090|organelle membrane	GO:0005506|iron ion binding; GO:0008398|sterol 14-demethylase activity; GO:0020037|heme binding	ko:K05917|CYP51	ko00100|Steroid biosynthesis; ko01100|Metabolic pathways; ko01110|Biosynthesis of secondary metabolites; ko01130|Biosynthesis of antibiotics	1524	XP_011321548.1	XP_011321548.1 cytochrome P450 51 [Fusarium graminearum PH-1]	sp|Q12664|CP51_PENIT	sp|Q12664|CP51_PENIT Eburicol 14-alpha-demethylase OS=Penicillium italicum GN=CYP51 PE=3 SV=1	_	_	_	_	_	PF00067.19|p450|Cytochrome P450|ESU09049|m.8303:37-498
FGSG_04100	14.22226972	2.939700605	2.270525324	4.41E-90	4.03E-89	up	yes	14.58353001	14.2486365	13.83464266	2.98910013	2.950494233	2.879507452	2	5113645	5114975	-	FGSG_04100	--	--	--	--	--	--	1194	XP_011321537.1	XP_011321537.1 hypothetical protein FGSG_04100 [Fusarium graminearum PH-1]	_	_	_	_	_	_	_	PF13365.3|Trypsin_2|Trypsin-like peptidase domain|ESU09038|m.8287:116-277
FGSG_04103	11.38449159	5.360532998	1.085199373	5.69E-32	2.73E-31	up	yes	11.30927586	11.75917573	11.08502316	5.390183876	6.029372157	4.662042962	2	5101148	5103402	-	FGSG_04103	--	GO:0016114|terpenoid biosynthetic process	--	GO:0005524|ATP binding; GO:0030729|acetoacetate-CoA ligase activity	ko:K01907|AACS,acsA	ko00280|Valine, leucine and isoleucine degradation; ko00650|Butanoate metabolism	2100	XP_011321533.1	XP_011321533.1 hypothetical protein FGSG_04103 [Fusarium graminearum PH-1]	sp|D7PHZ3|VRTB_PENAE	sp|D7PHZ3|VRTB_PENAE Malonamoyl-CoA synthetase vrtB OS=Penicillium aethiopicum GN=vrtB PE=1 SV=1	_	_	_	_	_	PF00501.25|AMP-binding|AMP-binding enzyme|ESU09034|m.8280:119-570;PF16177.2|ACAS_N|Acetyl-coenzyme A synthetase N-terminus|ESU09034|m.8280:52-109
FGSG_04123	68.98388628	29.78482587	1.211406711	5.03E-226	8.21E-225	up	yes	68.13455603	68.81232258	70.00478022	28.92034427	30.7026463	29.73148703	2	5022812	5024947	+	FGSG_04123	--	GO:0006909|phagocytosis; GO:0045730|respiratory burst	GO:0005737|cytoplasm; GO:0043020|NADPH oxidase complex	GO:0016176|superoxide-generating NADPH oxidase activator activity	--	--	1846	XP_009251538.1	XP_009251538.1 hypothetical protein FPSE_00143 [Fusarium pseudograminearum CS3096]	sp|O77775|NCF2_BOVIN	sp|O77775|NCF2_BOVIN Neutrophil cytosol factor 2 OS=Bos taurus GN=NCF2 PE=2 SV=1	_	_	_	_	_	PF00515.25|TPR_1|Tetratricopeptide repeat|ESU09014|m.8239:37-67;PF07719.14|TPR_2|Tetratricopeptide repeat|ESU09014|m.8239:37-66;PF13181.3|TPR_8|Tetratricopeptide repeat|ESU09014|m.8239:37-67;PF13174.3|TPR_6|Tetratricopeptide repeat|ESU09014|m.8239:39-64;PF00564.21|PB1|PB1 domain|ESU09014|m.8239:420-491;PF13176.3|TPR_7|Tetratricopeptide repeat|ESU09014|m.8239:39-68
FGSG_04143	8.46333012	3.055659171	1.466731765	3.97E-24	1.63E-23	up	yes	8.320305252	8.351687307	8.717997802	3.49971127	2.609984321	3.057281921	2	4957877	4959079	+	FGSG_04143	--	GO:0000272|polysaccharide catabolic process; GO:0006032|chitin catabolic process	GO:0005576|extracellular region	GO:0004568|chitinase activity; GO:0008061|chitin binding	ko:K01183|E3.2.1.14	ko00520|Amino sugar and nucleotide sugar metabolism; ko01100|Metabolic pathways	1056	XP_011321488.1	XP_011321488.1 hypothetical protein FGSG_04143 [Fusarium graminearum PH-1]	sp|P32470|CHI1_APHAL	sp|P32470|CHI1_APHAL Chitinase 1 OS=Aphanocladium album GN=CHI1 PE=1 SV=2	_	_	_	_	_	PF00704.25|Glyco_hydro_18|Glycosyl hydrolases family 18|ESU08989|m.8211:8-333
FGSG_04171	575.3779945	210.974649	1.447397086	0	0	up	yes	575.3208883	577.8738012	572.9392939	211.5214552	206.7753755	214.6271162	2	4885340	4886830	+	FGSG_04171	--	GO:0006086|acetyl-CoA biosynthetic process from pyruvate; GO:0006096|glycolytic process	GO:0005967|mitochondrial pyruvate dehydrogenase complex	GO:0004742|dihydrolipoyllysine-residue acetyltransferase activity	ko:K00627|DLAT,aceF,pdhC	ko00010|Glycolysis / Gluconeogenesis; ko00020|Citrate cycle (TCA cycle); ko00620|Pyruvate metabolism; ko01100|Metabolic pathways; ko01110|Biosynthesis of secondary metabolites; ko01130|Biosynthesis of antibiotics; ko01200|Carbon metabolism	1371	XP_011321458.1	XP_011321458.1 hypothetical protein FGSG_04171 [Fusarium graminearum PH-1]	sp|P20285|ODP2_NEUCR	sp|P20285|ODP2_NEUCR Dihydrolipoyllysine-residue acetyltransferase component of pyruvate dehydrogenase complex, mitochondrial OS=Neurospora crassa (strain ATCC 24698 / 74-OR23-1A / CBS 708.71 / DSM 1257 / FGSC 987) GN=mrp-3 PE=1 SV=2	_	_	_	_	_	PF00198.20|2-oxoacid_dh|2-oxoacid dehydrogenases acyltransferase (catalytic domain)|ESU08959|m.8168:227-456;PF00364.19|Biotin_lipoyl|Biotin-requiring enzyme|ESU08959|m.8168:38-111;PF02817.14|E3_binding|e3 binding domain|ESU08959|m.8168:182-210
FGSG_04174	23.4712748	10.83832891	1.114037909	1.35E-57	9.28E-57	up	yes	23.17893859	23.08060172	24.15428409	11.13174973	10.87838979	10.50484721	2	4875069	4876555	+	FGSG_04174	--	--	--	--	--	--	1383	XP_011321455.1	XP_011321455.1 hypothetical protein FGSG_04174 [Fusarium graminearum PH-1]	_	_	_	_	_	_	_	PF07173.9|DUF1399|Protein of unknown function (DUF1399)|ESU08956|m.8165:271-351
FGSG_04178	15.71201867	7.059539416	1.153098337	3.73E-69	2.86E-68	up	yes	16.06810312	16.08172834	14.98622455	7.042281957	7.23067655	6.905659739	2	4856195	4858878	-	FGSG_04178	--	GO:0000128|flocculation; GO:0006874|cellular calcium ion homeostasis; GO:0009405|pathogenesis; GO:0036267|invasive filamentous growth	GO:0000329|fungal-type vacuole membrane; GO:0016021|integral component of membrane	GO:0005262|calcium channel activity	--	--	2459	XP_011321451.1	XP_011321451.1 hypothetical protein FGSG_04178 [Fusarium graminearum PH-1]	sp|Q5A2J7|YVC1_CANAL	sp|Q5A2J7|YVC1_CANAL Calcium channel YVC1 OS=Candida albicans (strain SC5314 / ATCC MYA-2876) GN=YVC1 PE=2 SV=2	_	_	_	_	_	PF08016.9|PKD_channel|Polycystin cation channel|ESU08952|m.8158:270-465
FGSG_04204	11.57336709	5.64924113	1.033374167	5.94E-24	2.42E-23	up	yes	12.04503743	10.9435594	11.73150445	4.898356264	6.329417308	5.719949818	2	4769915	4771845	-	FGSG_04204	--	--	--	--	ko:K08178|JEN	--	1565	XP_011321424.1	XP_011321424.1 hypothetical protein FGSG_04204 [Fusarium graminearum PH-1]	_	_	_	_	_	_	_	PF00083.21|Sugar_tr|Sugar (and other) transporter|ESU08925|m.8117:49-452;PF07690.13|MFS_1|Major Facilitator Superfamily|ESU08925|m.8117:54-301
FGSG_04213	1440.937241	541.2346257	1.412664814	0	0	up	yes	1454.393093	1435.60416	1432.814471	547.6999994	536.9575762	539.0463016	2	4750979	4751869	-	FGSG_04213	--	--	--	--	--	--	891	XP_011321412.1	XP_011321412.1 hypothetical protein FGSG_04213 [Fusarium graminearum PH-1]	_	_	_	_	_	_	_	PF16541.2|AltA1|Alternaria alternata allergen 1|ESU08913|m.8103:83-189
FGSG_04233	187.4736498	58.2686616	1.685725135	0	0	up	yes	186.8650753	186.9727004	188.5831737	57.92436404	58.19511849	58.68650227	2	4696598	4698172	-	FGSG_04233	--	GO:0008654|phospholipid biosynthetic process; GO:0009247|glycolipid biosynthetic process; GO:0009405|pathogenesis; GO:0046488|phosphatidylinositol metabolic process	--	GO:0000030|mannosyltransferase activity	--	--	1575	XP_011321390.1	XP_011321390.1 hypothetical protein FGSG_04233 [Fusarium graminearum PH-1]	sp|A0QRG8|MGTA_MYCS2	sp|A0QRG8|MGTA_MYCS2 GDP-mannose-dependent alpha-mannosyltransferase OS=Mycobacterium smegmatis (strain ATCC 700084 / mc(2)155) GN=mgtA PE=3 SV=1	_	_	_	_	_	PF00534.17|Glycos_transf_1|Glycosyl transferases group 1|ESU08891|m.8076:244-409;PF13692.3|Glyco_trans_1_4|Glycosyl transferases group 1|ESU08891|m.8076:254-395;PF13579.3|Glyco_trans_4_4|Glycosyl transferase 4-like domain|ESU08891|m.8076:42-225;PF13439.3|Glyco_transf_4|Glycosyltransferase Family 4|ESU08891|m.8076:40-232;PF13524.3|Glyco_trans_1_2|Glycosyl transferases group 1|ESU08891|m.8076:334-4…
FGSG_04244	1.586341496	0.590592832	1.410310151	2.23E-05	4.28E-05	up	yes	1.376291094	1.256703082	2.126030313	0.69467953	0.564815421	0.512283544	2	4662438	4663551	-	FGSG_04244	--	--	--	--	--	--	1064	XP_011321378.1	XP_011321378.1 hypothetical protein FGSG_04244 [Fusarium graminearum PH-1]	_	_	_	_	_	_	_	PF11790.5|Glyco_hydro_cc|Glycosyl hydrolase catalytic core|ESU08879|m.8058:28-283
FGSG_04333	49.01508479	18.41032624	1.412221513	1.06E-197	1.60E-196	up	yes	47.51818777	48.91424604	50.61282057	18.19738759	18.19248469	18.84110644	2	4367721	4369569	-	FGSG_04333	--	GO:0008152|metabolic process	--	GO:0005524|ATP binding; GO:0016874|ligase activity	--	--	1728	XP_011321280.1	XP_011321280.1 hypothetical protein FGSG_04333 [Fusarium graminearum PH-1]	sp|O31826|YNGI_BACSU	sp|O31826|YNGI_BACSU Putative acyl-CoA synthetase YngI OS=Bacillus subtilis (strain 168) GN=yngI PE=3 SV=1	_	_	_	_	_	PF00501.25|AMP-binding|AMP-binding enzyme|ESU08781|m.7924:45-461;PF13193.3|AMP-binding_C|AMP-binding enzyme C-terminal domain|ESU08781|m.7924:470-552
FGSG_04340	7.967388374	3.311682704	1.264002246	1.95E-10	5.13E-10	up	yes	6.667067363	7.355267273	9.879830485	3.193492631	3.605444689	3.136110793	2	4336488	4337102	+	FGSG_04340	--	--	--	--	--	--	615	XP_011321271.1	XP_011321271.1 hypothetical protein FGSG_04340 [Fusarium graminearum PH-1]	_	_	_	_	_	_	_	_
FGSG_04345	4.826862386	1.025780451	2.223353257	3.76E-28	1.70E-27	up	yes	5.06304625	5.284694222	4.132846686	1.038857025	0.745536908	1.29294742	2	4325134	4326604	+	FGSG_04345	--	GO:0009405|pathogenesis	GO:0005576|extracellular region	GO:0004190|aspartic-type endopeptidase activity	--	--	1362	XP_011321266.1	XP_011321266.1 hypothetical protein FGSG_04345 [Fusarium graminearum PH-1]	sp|Q4WFS2|Y1220_ASPFU	sp|Q4WFS2|Y1220_ASPFU Probable aspartic-type endopeptidase AFUA_3G01220 OS=Neosartorya fumigata (strain ATCC MYA-4609 / Af293 / CBS 101355 / FGSC A1100) GN=AFUA_3G01220 PE=3 SV=2	_	_	_	_	_	PF00026.20|Asp|Eukaryotic aspartyl protease|ESU08767|m.7906:122-448
FGSG_04368	13.06317985	6.096199442	1.09826348	1.81E-27	8.07E-27	up	yes	13.52480879	12.38715455	13.2775762	6.416312753	5.51949197	6.352793602	2	4245990	4247292	-	FGSG_04368	--	GO:0046677|response to antibiotic	GO:0005737|cytoplasm	GO:0016491|oxidoreductase activity; GO:0071949|FAD binding	--	--	1254	XP_011321239.1	XP_011321239.1 hypothetical protein FGSG_04368 [Fusarium graminearum PH-1]	sp|Q01911|TETX_BACFG	sp|Q01911|TETX_BACFG Tetracycline resistance protein from transposon Tn4351/Tn4400 OS=Bacteroides fragilis GN=tetX PE=4 SV=1	_	_	_	_	_	PF01494.16|FAD_binding_3|FAD binding domain|ESU08740|m.7871:5-74;PF01494.16|FAD_binding_3|FAD binding domain|ESU08740|m.7871:149-329;PF08491.7|SE|Squalene epoxidase|ESU08740|m.7871:265-347;PF13450.3|NAD_binding_8|NAD(P)-binding Rossmann-like domain|ESU08740|m.7871:8-43
FGSG_04376	2.310529502	0.934398937	1.296985716	9.77E-06	1.93E-05	up	yes	2.74484297	2.378948643	1.807796893	0.8224751	1.068189847	0.912531865	2	4228564	4229436	-	FGSG_04376	--	--	--	--	--	--	873	XP_011321231.1	XP_011321231.1 hypothetical protein FGSG_04376 [Fusarium graminearum PH-1]	_	_	_	_	_	_	_	_
FGSG_04425	23.52497594	11.26636071	1.061504846	9.66E-111	1.00E-109	up	yes	22.13980929	24.15779051	24.27732802	11.88897572	10.9464189	10.9636875	2	4082711	4087085	+	FGSG_04425	--	--	--	--	--	--	4375	XP_011321179.1	XP_011321179.1 hypothetical protein FGSG_04425 [Fusarium graminearum PH-1]	_	_	_	_	_	_	_	_
FGSG_04427	31.7621018	15.61358291	1.02403519	4.14E-81	3.51E-80	up	yes	31.67454137	33.03238979	30.57937425	15.96873183	14.73060109	16.14141582	2	4068685	4070714	-	FGSG_04427	--	--	--	--	--	--	2030	XP_011321175.1	XP_011321175.1 hypothetical protein FGSG_04427 [Fusarium graminearum PH-1]	_	_	_	_	_	_	_	_
FGSG_04433	1.688359941	0.699223515	1.259829973	0.000215797	0.000378912	up	yes	1.397229104	1.520630737	2.147219983	0.985108232	0.684721111	0.427841202	2	4049200	4050329	-	FGSG_04433	--	GO:0071555|cell wall organization; GO:1990748|cellular detoxification	GO:0005634|nucleus; GO:0005737|cytoplasm; GO:0005794|Golgi apparatus; GO:0005829|cytosol	GO:0004364|glutathione transferase activity; GO:0045174|glutathione dehydrogenase (ascorbate) activity	ko:K07393|ECM4	--	1029	XP_011321169.1	XP_011321169.1 hypothetical protein FGSG_04433 [Fusarium graminearum PH-1]	sp|O94524|GTO2_SCHPO	sp|O94524|GTO2_SCHPO Glutathione S-transferase omega-like 2 OS=Schizosaccharomyces pombe (strain 972 / ATCC 24843) GN=gto2 PE=3 SV=1	_	_	_	_	_	PF13409.3|GST_N_2|Glutathione S-transferase, N-terminal domain|ESU08670|m.7775:52-152;PF13410.3|GST_C_2|Glutathione S-transferase, C-terminal domain|ESU08670|m.7775:205-279;PF00043.22|GST_C|Glutathione S-transferase, C-terminal domain|ESU08670|m.7775:201-280;PF13417.3|GST_N_3|Glutathione S-transferase, N-terminal domain|ESU08670|m.7775:46-155;PF14497.3|GST_C_3|Glutathione S-transferase, C-termina…
FGSG_04434	148.4877898	48.45559518	1.615408585	0	0	up	yes	149.5402833	148.6831263	147.2399598	46.93387227	48.87276423	49.56014904	2	4045897	4047542	-	FGSG_04434	--	--	--	--	--	--	1596	XP_011321168.1	XP_011321168.1 hypothetical protein FGSG_04434 [Fusarium graminearum PH-1]	_	_	_	_	_	_	_	PF00141.20|peroxidase|Peroxidase|ESU08669|m.7772:59-261
FGSG_04442	2.304537087	0.91104766	1.329375963	4.29E-09	1.05E-08	up	yes	2.499487619	2.535306156	1.878817485	0.861969703	0.972706754	0.898466524	2	4011247	4012871	-	FGSG_04442	--	--	--	--	--	--	1470	XP_011321160.1	XP_011321160.1 hypothetical protein FGSG_04442 [Fusarium graminearum PH-1]	_	_	_	_	_	_	_	_
FGSG_04452	35.69658953	14.67111582	1.282228721	1.86E-226	3.04E-225	up	yes	35.42314078	36.05883015	35.60779766	14.31628755	15.3287475	14.36831241	2	3973075	3976424	-	FGSG_04452	--	--	--	--	--	--	3350	CEF79465.1	CEF79465.1 unnamed protein product [Fusarium graminearum]	_	_	_	_	_	_	_	_
FGSG_04493	2.029611449	0.720939881	1.480469686	0.000203042	0.000357715	up	yes	2.325532734	2.028493312	1.734808302	0.489371391	0.701844523	0.971603727	2	3837892	3838759	-	FGSG_04493	--	--	--	--	--	--	561	XP_011321100.1	XP_011321100.1 hypothetical protein FGSG_04493 [Fusarium graminearum PH-1]	_	_	_	_	_	_	_	_
FGSG_04504	321.0991678	96.25392201	1.737996747	0	0	up	yes	319.3044719	324.2308211	319.7622106	93.52572404	96.92783154	98.30821044	2	3809279	3810834	-	FGSG_04504	--	--	--	--	--	--	1500	XP_011321088.1	XP_011321088.1 hypothetical protein FGSG_04504 [Fusarium graminearum PH-1]	_	_	_	_	_	_	_	PF00149.25|Metallophos|Calcineurin-like phosphoesterase|ESU08589|m.7652:179-401;PF16656.2|Pur_ac_phosph_N|Purple acid Phosphatase, N-terminal domain|ESU08589|m.7652:35-113;PF14008.3|Metallophos_C|Iron/zinc purple acid phosphatase-like protein C|ESU08589|m.7652:423-483
FGSG_04507	20.77919186	8.695107779	1.255899612	2.82E-62	2.02E-61	up	yes	20.74650027	20.02296533	21.56810997	9.138811257	8.686154095	8.260357986	2	3795255	3796900	-	FGSG_04507	--	--	--	--	--	--	1472	XP_011321084.1	XP_011321084.1 hypothetical protein FGSG_04507 [Fusarium graminearum PH-1]	_	_	_	_	_	_	_	PF17047.2|SMP_LBD|Synaptotagmin-like mitochondrial-lipid-binding domain|ESU08585|m.7647:18-191;PF00168.27|C2|C2 domain|ESU08585|m.7647:209-309;PF00168.27|C2|C2 domain|ESU08585|m.7647:365-445
FGSG_04527	111.2769524	42.97147226	1.372497651	0	0	up	yes	113.9706286	110.8174669	109.0427617	42.81570817	42.96136369	43.13734491	2	3732149	3733832	+	FGSG_04527	--	--	--	GO:0004185|serine-type carboxypeptidase activity	--	--	1422	XP_011321060.1	XP_011321060.1 carboxypeptidase S1 [Fusarium graminearum PH-1]	sp|P34946|CPS1_PENJA	sp|P34946|CPS1_PENJA Carboxypeptidase S1 OS=Penicillium janthinellum PE=1 SV=1	_	_	_	_	_	PF00450.19|Peptidase_S10|Serine carboxypeptidase|ESU08561|m.7617:62-465
FGSG_04542	0.971076061	0.41547082	1.205304798	0.001041584	0.00171181	up	yes	0.815716201	1.098238957	0.999273025	0.659945554	0.38093535	0.205531558	2	3696066	3697751	+	FGSG_04542	--	--	--	--	--	--	1632	XP_011321045.1	XP_011321045.1 hypothetical protein FGSG_04542 [Fusarium graminearum PH-1]	_	_	_	_	_	_	_	PF01408.19|GFO_IDH_MocA|Oxidoreductase family, NAD-binding Rossmann fold|ESU08546|m.7597:31-159
FGSG_04558	983.945962	220.3414762	2.158787186	0	0	up	yes	996.1697037	971.7089193	983.959263	211.0377663	221.2730241	228.7136383	2	3658297	3659171	+	FGSG_04558	--	GO:0015976|carbon utilization	--	GO:0004089|carbonate dehydratase activity; GO:0008270|zinc ion binding	ko:K01673|cynT,can	ko00910|Nitrogen metabolism	875	RGP69998.1	RGP69998.1 carbonic anhydrase [Fusarium sporotrichioides]	sp|Q5BCC5|CAN_EMENI	sp|Q5BCC5|CAN_EMENI Carbonic anhydrase OS=Emericella nidulans (strain FGSC A4 / ATCC 38163 / CBS 112.46 / NRRL 194 / M139) GN=AN1805 PE=1 SV=2	_	_	_	_	_	PF00484.16|Pro_CA|Carbonic anhydrase|ESU08529|m.7575:95-246
FGSG_04559	2.639457857	0.483337916	2.425049105	3.21E-21	1.22E-20	up	yes	2.232702458	3.00202126	2.683649853	0.531276924	0.362034993	0.556701829	2	3655719	3657199	+	FGSG_04559	--	--	--	--	--	--	1431	XP_011321027.1	XP_011321027.1 hypothetical protein FGSG_04559 [Fusarium graminearum PH-1]	_	_	_	_	_	_	_	_
FGSG_04572	220.1811315	87.41184764	1.332690589	0	0	up	yes	220.701254	222.5549143	217.2872263	86.08259507	86.98282674	89.17012111	2	3623877	3625073	-	FGSG_04572	--	--	GO:0005576|extracellular region	GO:0016853|isomerase activity	--	--	1089	XP_011321013.1	XP_011321013.1 hypothetical protein FGSG_04572 [Fusarium graminearum PH-1]	sp|D4B4V1|PMU1_ARTBC	sp|D4B4V1|PMU1_ARTBC Probable phosphoglycerate mutase ARB_03491 OS=Arthroderma benhamiae (strain ATCC MYA-4681 / CBS 112371) GN=ARB_03491 PE=1 SV=1	_	_	_	_	_	PF00300.19|His_Phos_1|Histidine phosphatase superfamily (branch 1)|ESU08514|m.7555:137-299
FGSG_04575	15.62260478	7.43542338	1.070132393	3.40E-20	1.26E-19	up	yes	15.78016918	15.36973303	15.71791213	7.751945823	8.162794168	6.391530149	2	3603321	3604186	-	FGSG_04575	--	--	--	--	--	--	820	XP_011321009.1	XP_011321009.1 hypothetical protein FGSG_04575 [Fusarium graminearum PH-1]	_	_	_	_	_	_	_	_
FGSG_04580	0.413889023	0.028005871	3.479392384	3.68E-16	1.21E-15	up	yes	0.303774903	0.420061484	0.517830681	0.01889777	0.046359917	0.018759927	2	3588970	3593544	+	FGSG_04580	--	--	GO:0005774|vacuolar membrane; GO:0005886|plasma membrane; GO:0016021|integral component of membrane	GO:0005524|ATP binding; GO:0042626|ATPase-coupled transmembrane transporter activity	--	--	4470	XP_011321004.1	XP_011321004.1 hypothetical protein FGSG_04580 [Fusarium graminearum PH-1]	sp|I1RL06|ZRA1_GIBZE	sp|I1RL06|ZRA1_GIBZE ZEB2-regulated ABC transporter 1 OS=Gibberella zeae (strain PH-1 / ATCC MYA-4620 / FGSC 9075 / NRRL 31084) GN=ZRA1 PE=2 SV=1	_	_	_	_	_	PF01061.21|ABC2_membrane|ABC-2 type transporter|ESU08505|m.7539:500-710;PF01061.21|ABC2_membrane|ABC-2 type transporter|ESU08505|m.7539:1165-1380;PF06422.9|PDR_CDR|CDR ABC transporter|ESU08505|m.7539:725-813;PF00005.24|ABC_tran|ABC transporter|ESU08505|m.7539:180-334;PF00005.24|ABC_tran|ABC transporter|ESU08505|m.7539:865-1016;PF14510.3|ABC_trans_N|ABC-transporter extracellular N-terminal|ESU0850…
FGSG_04590	0.686921168	0.207979743	1.676801402	0.000215217	0.000378175	up	yes	0.86540381	0.413168736	0.782190959	0.27748748	0.1289806	0.21747115	2	3552900	3554795	+	FGSG_04590	--	--	--	--	--	--	1446	XP_011320991.1	XP_011320991.1 hypothetical protein FGSG_04590 [Fusarium graminearum PH-1]	_	_	_	_	_	_	_	PF00067.19|p450|Cytochrome P450|ESU08492|m.7524:100-465
FGSG_04692	2.701874566	0.613139055	2.121664406	2.20E-19	7.96E-19	up	yes	2.321847118	3.205335779	2.578440801	0.551144855	0.527635469	0.760636841	3	11812	13382	-	FGSG_04692	--	--	--	--	--	--	1571	XP_011323124.1	XP_011323124.1 hypothetical protein FGSG_04692 [Fusarium graminearum PH-1]	_	_	_	_	_	_	_	PF02458.12|Transferase|Transferase family|ESU10548|m.10357:31-454
FGSG_04743	0.570496371	0.186685822	1.561394086	2.23E-05	4.28E-05	up	yes	0.590922852	0.690987389	0.429578872	0.141495864	0.242981878	0.175579723	3	178015	180460	-	FGSG_04743	--	--	--	--	--	--	2388	XP_011323184.1	XP_011323184.1 hypothetical protein FGSG_04743 [Fusarium graminearum PH-1]	_	_	_	_	_	_	_	PF05592.8|Bac_rhamnosid|Bacterial alpha-L-rhamnosidase|ESU10608|m.10426:350-742
FGSG_04755	23.54441581	6.107212273	1.945051306	2.55E-94	2.40E-93	up	yes	25.5263734	22.16584369	22.94103033	6.731871798	5.381913796	6.207851224	3	210608	211999	-	FGSG_04755	--	--	GO:0005829|cytosol	GO:0010181|FMN binding; GO:0016491|oxidoreductase activity	--	--	1236	XP_011323197.1	XP_011323197.1 hypothetical protein FGSG_04755 [Fusarium graminearum PH-1]	sp|Q6UEF0|NADA_ASPPU	sp|Q6UEF0|NADA_ASPPU NADH-dependent flavin oxidoreductase nadA OS=Aspergillus parasiticus (strain ATCC 56775 / NRRL 5862 / SRRC 143 / SU-1) GN=nadA PE=2 SV=1	_	_	_	_	_	PF00724.17|Oxidored_FMN|NADH:flavin oxidoreductase / NADH oxidase family|ESU10621|m.10445:7-358;PF01207.14|Dus|Dihydrouridine synthase (Dus)|ESU10621|m.10445:207-369
FGSG_04757	16.1753373	2.505502715	2.685768779	2.84E-88	2.53E-87	up	yes	15.46619174	16.49521866	16.5646015	2.292970437	2.970054896	2.253482812	3	214729	215649	+	FGSG_04757	--	--	--	GO:0016491|oxidoreductase activity	--	--	921	XP_011323199.1	XP_011323199.1 hypothetical protein FGSG_04757 [Fusarium graminearum PH-1]	sp|O74959|YJCD_SCHPO	sp|O74959|YJCD_SCHPO Uncharacterized oxidoreductase C736.13 OS=Schizosaccharomyces pombe (strain 972 / ATCC 24843) GN=SPCC736.13 PE=3 SV=1	_	_	_	_	_	PF00106.22|adh_short|short chain dehydrogenase|ESU10623|m.10447:15-228;PF13561.3|adh_short_C2|Enoyl-(Acyl carrier protein) reductase|ESU10623|m.10447:21-162;PF08659.7|KR|KR domain|ESU10623|m.10447:17-108
FGSG_04763	6.391533746	2.204728601	1.531287685	1.50E-20	5.61E-20	up	yes	5.809085849	6.305716352	7.059799036	2.376946757	2.422155159	1.815083886	3	226817	228081	-	FGSG_04763	--	--	--	--	--	--	1155	XP_011323207.1	XP_011323207.1 hypothetical protein FGSG_04763 [Fusarium graminearum PH-1]	_	_	_	_	_	_	_	_
FGSG_04799	1.987610363	0.376495739	2.369750796	1.10E-13	3.34E-13	up	yes	1.357590142	2.403278292	2.201962654	0.305362935	0.473125183	0.350999099	3	313527	314840	-	FGSG_04799	--	GO:0055085|transmembrane transport	GO:0005886|plasma membrane; GO:0016021|integral component of membrane	--	--	--	1314	XP_011323245.1	XP_011323245.1 hypothetical protein FGSG_04799 [Fusarium graminearum PH-1]	sp|A0A0U2UXG3|ITP1_USTMD	sp|A0A0U2UXG3|ITP1_USTMD Itaconate transport protein OS=Ustilago maydis GN=ITP1 PE=3 SV=1	_	_	_	_	_	PF07690.13|MFS_1|Major Facilitator Superfamily|ESU10669|m.10507:2-412
FGSG_04805	3047.029347	1374.621564	1.148363138	0	0	up	yes	3101.999675	3012.233003	3026.855362	1382.124706	1399.697741	1342.042247	3	332457	333152	+	FGSG_04805	--	--	--	--	--	--	631	XP_011323253.1	XP_011323253.1 hypothetical protein FGSG_04805 [Fusarium graminearum PH-1]	_	_	_	_	_	_	_	_
FGSG_04819	2.514338528	1.079701844	1.211971947	2.80E-05	5.31E-05	up	yes	2.351732967	2.45306912	2.738213496	1.51003315	1.067740556	0.661331826	3	362557	363605	+	FGSG_04819	--	--	--	--	--	--	951	XP_011323269.1	XP_011323269.1 hypothetical protein FGSG_04819 [Fusarium graminearum PH-1]	_	_	_	_	_	_	_	PF04199.10|Cyclase|Putative cyclase|ESU10693|m.10539:76-249
FGSG_04839	2.224258403	0.686627279	1.681337177	8.40E-12	2.36E-11	up	yes	1.958247282	2.265219302	2.449308625	0.641242643	0.866949222	0.551689971	3	423713	425298	+	FGSG_04839	--	GO:0019439|aromatic compound catabolic process; GO:0046196|4-nitrophenol catabolic process	--	GO:0004497|monooxygenase activity; GO:0071949|FAD binding	--	--	1482	XP_011323294.1	XP_011323294.1 hypothetical protein FGSG_04839 [Fusarium graminearum PH-1]	sp|C1I201|PNPA_PSEWB	sp|C1I201|PNPA_PSEWB Para-nitrophenol 4-monooxygenase OS=Pseudomonas sp. (strain WBC-3) GN=pnpA PE=1 SV=1	_	_	_	_	_	PF01494.16|FAD_binding_3|FAD binding domain|ESU10718|m.10568:19-197
FGSG_04888	89.85655325	41.0037687	1.131675953	3.71E-226	6.07E-225	up	yes	86.80914989	93.91398427	88.84652557	42.06814665	39.01472169	41.92843778	3	556643	559432	+	FGSG_04888	--	--	--	--	--	--	2634	XP_011323355.1	XP_011323355.1 hypothetical protein FGSG_04888 [Fusarium graminearum PH-1]	_	_	_	_	_	_	_	PF04082.15|Fungal_trans|Fungal specific transcription factor domain|ESU10779|m.10644:273-519;PF00172.15|Zn_clus|Fungal Zn(2)-Cys(6) binuclear cluster domain|ESU10779|m.10644:51-82
FGSG_04892	11.5761942	3.157386569	1.871041893	6.69E-46	4.00E-45	up	yes	11.68768213	11.46738477	11.57351571	3.465560242	3.039356177	2.967243289	3	569238	570212	+	FGSG_04892	--	GO:0006760|folic acid-containing compound metabolic process	GO:0005829|cytosol	GO:0016616|oxidoreductase activity, acting on the CH-OH group of donors, NAD or NADP as acceptor	--	--	975	XP_011323359.1	XP_011323359.1 hypothetical protein FGSG_04892 [Fusarium graminearum PH-1]	sp|Q9SY73|PTALR_ARATH	sp|Q9SY73|PTALR_ARATH NADPH-dependent pterin aldehyde reductase OS=Arabidopsis thaliana GN=At1g10310 PE=1 SV=1	_	_	_	_	_	PF00106.22|adh_short|short chain dehydrogenase|ESU10783|m.10648:7-191;PF13561.3|adh_short_C2|Enoyl-(Acyl carrier protein) reductase|ESU10783|m.10648:11-192;PF08659.7|KR|KR domain|ESU10783|m.10648:31-172;PF08643.7|DUF1776|Fungal family of unknown function (DUF1776)|ESU10783|m.10648:87-187
FGSG_04894	0.828256833	0.174869617	2.180884198	3.25E-10	8.49E-10	up	yes	0.811577464	0.92314397	0.750049065	0.166121988	0.193576587	0.164910276	3	573743	575930	+	FGSG_04894	--	--	--	--	--	--	2034	XP_011323363.1	XP_011323363.1 hypothetical protein FGSG_04894 [Fusarium graminearum PH-1]	_	_	_	_	_	_	_	PF14479.3|HeLo|Prion-inhibition and propagation|ESU10787|m.10653:5-199;PF05729.9|NACHT|NACHT domain|ESU10787|m.10653:288-477
FGSG_04916	211.6316716	101.0125596	1.066946216	0	0	up	yes	213.0708144	217.6693874	204.1548131	101.9388357	100.63032	100.4685233	3	633789	636461	+	FGSG_04916	--	--	--	--	--	--	2625	XP_011323386.1	XP_011323386.1 hypothetical protein FGSG_04916 [Fusarium graminearum PH-1]	_	_	_	_	_	_	_	_
FGSG_04926	1.279876399	0.447099471	1.496652775	8.18E-06	1.62E-05	up	yes	1.299770035	0.954830833	1.585028329	0.515472347	0.490014778	0.335811287	3	656701	658219	-	FGSG_04926	--	--	--	--	--	--	1311	XP_011323397.1	XP_011323397.1 hypothetical protein FGSG_04926 [Fusarium graminearum PH-1]	_	_	_	_	_	_	_	_
FGSG_04941	2.234651724	0.865113081	1.358950259	2.31E-06	4.80E-06	up	yes	2.218748067	2.634223953	1.850983152	0.58661827	0.863453459	1.145267513	3	694526	695605	-	FGSG_04941	--	--	--	--	--	--	1080	XP_011323412.1	XP_011323412.1 hypothetical protein FGSG_04941 [Fusarium graminearum PH-1]	_	_	_	_	_	_	_	PF01266.21|DAO|FAD dependent oxidoreductase|ESU10836|m.10709:9-339
FGSG_04969	1.986414329	0.940971467	1.069937204	7.61E-08	1.73E-07	up	yes	2.013861355	1.980251881	1.96512975	0.7937721	1.182791003	0.846351296	3	769664	772181	-	FGSG_04969	--	GO:0019439|aromatic compound catabolic process	--	GO:0018669|3-hydroxybenzoate 6-monooxygenase activity; GO:0071949|FAD binding	--	--	2155	XP_011323444.1	XP_011323444.1 hypothetical protein FGSG_04969 [Fusarium graminearum PH-1]	sp|Q9F131|3HBH1_PSEAC	sp|Q9F131|3HBH1_PSEAC 3-hydroxybenzoate 6-hydroxylase 1 OS=Pseudomonas alcaligenes GN=xlnD PE=1 SV=1	_	_	_	_	_	PF01494.16|FAD_binding_3|FAD binding domain|ESU10868|m.10752:9-368;PF06314.8|ADC|Acetoacetate decarboxylase (ADC)|ESU10868|m.10752:475-623;PF13450.3|NAD_binding_8|NAD(P)-binding Rossmann-like domain|ESU10868|m.10752:12-39;PF07992.11|Pyr_redox_2|Pyridine nucleotide-disulphide oxidoreductase|ESU10868|m.10752:9-158;PF01266.21|DAO|FAD dependent oxidoreductase|ESU10868|m.10752:10-47;PF00890.21|FAD_bin…
FGSG_04994	45.41391523	10.00713655	2.180981896	1.27E-151	1.64E-150	up	yes	47.29584488	48.43637614	40.50952469	10.69278872	9.42147952	9.907141415	3	839764	840829	+	FGSG_04994	--	GO:0016126|sterol biosynthetic process	GO:0005789|endoplasmic reticulum membrane; GO:0016021|integral component of membrane	GO:0005506|iron ion binding; GO:0016491|oxidoreductase activity	ko:K00227|SC5DL,ERG3	ko00100|Steroid biosynthesis; ko01100|Metabolic pathways; ko01110|Biosynthesis of secondary metabolites; ko01130|Biosynthesis of antibiotics	948	XP_011323473.1	XP_011323473.1 hypothetical protein FGSG_04994 [Fusarium graminearum PH-1]	sp|Q8J207|ERG3_LEPMC	sp|Q8J207|ERG3_LEPMC Delta(7)-sterol 5(6)-desaturase OS=Leptosphaeria maculans GN=ERG3 PE=3 SV=1	_	_	_	_	_	PF04116.10|FA_hydroxylase|Fatty acid hydroxylase superfamily|ESU10897|m.10792:157-277
FGSG_05005	1.459812675	0.385152348	1.895151413	1.07E-08	2.56E-08	up	yes	1.358026834	1.226276668	1.795134523	0.303423243	0.550823759	0.301210041	3	877104	878495	+	FGSG_05005	--	--	--	--	--	--	1392	XP_011323486.1	XP_011323486.1 hypothetical protein FGSG_05005 [Fusarium graminearum PH-1]	_	_	_	_	_	_	_	_
FGSG_05006	26.07945183	8.896086575	1.550603091	4.62E-128	5.22E-127	up	yes	25.91743843	26.62529306	25.695624	8.491223209	8.82308769	9.373948827	3	881862	883665	+	FGSG_05006	--	--	--	--	ko:K12762|GPR1	ko04113|Meiosis - yeast; ko04213|Longevity regulating pathway - multiple species	1731	XP_011323487.1	XP_011323487.1 hypothetical protein FGSG_05006 [Fusarium graminearum PH-1]	_	_	_	_	_	_	_	PF11710.5|Git3|G protein-coupled glucose receptor regulating Gpa2|ESU10911|m.10813:47-220;PF11970.5|GPR_Gpa2_C|G protein-coupled glucose receptor regulating Gpa2 C-term|ESU10911|m.10813:429-499
FGSG_05008	140.4062407	48.27770686	1.539981951	0	0	up	yes	141.3804546	139.1720192	140.6662483	48.0718235	49.45987871	47.30141836	3	885354	887146	-	FGSG_05008	--	GO:0032048|cardiolipin metabolic process	GO:0005737|cytoplasm; GO:0005739|mitochondrion; GO:0005783|endoplasmic reticulum; GO:0005794|Golgi apparatus	GO:0004623|phospholipase A2 activity; GO:0016740|transferase activity	ko:K13535|CLD1	ko00564|Glycerophospholipid metabolism	1748	SCB64684.1	SCB64684.1 unnamed protein product [Fusarium graminearum]	sp|O14249|CLD1_SCHPO	sp|O14249|CLD1_SCHPO probable cardiolipin-specific deacylase, mitochondrial OS=Schizosaccharomyces pombe (strain 972 / ATCC 24843) GN=SPAC6G10.03c PE=3 SV=1	_	_	_	_	_	PF00561.17|Abhydrolase_1|alpha/beta hydrolase fold|ESU10913|m.10815:134-435;PF12146.5|Hydrolase_4|Serine aminopeptidase, S33|ESU10913|m.10815:131-251;PF12697.4|Abhydrolase_6|Alpha/beta hydrolase family|ESU10913|m.10815:135-472;PF06028.8|DUF915|Alpha/beta hydrolase of unknown function (DUF915)|ESU10913|m.10815:173-232
FGSG_05046	11.8780985	5.828571168	1.025830717	3.89E-12	1.11E-11	up	yes	11.78348897	11.8068096	12.04399693	6.112328805	4.791968357	6.581416343	3	989957	990659	-	FGSG_05046	--	--	--	--	--	--	653	XP_011323529.1	XP_011323529.1 hypothetical protein FGSG_05046 [Fusarium graminearum PH-1]	_	_	_	_	_	_	_	_
FGSG_05061	1.271908307	0.38468418	1.699522472	7.18E-06	1.43E-05	up	yes	1.19875488	1.640459846	0.976510194	0.266897412	0.605645081	0.281510048	3	1027169	1028434	-	FGSG_05061	--	--	--	--	--	--	1266	XP_011323546.1	XP_011323546.1 hypothetical protein FGSG_05061 [Fusarium graminearum PH-1]	_	_	_	_	_	_	_	_
FGSG_05072	191.5441612	94.72738123	1.015746668	0	0	up	yes	192.9587776	190.2216039	191.452102	92.79888713	96.67589072	94.70736584	3	1065368	1067162	-	FGSG_05072	--	GO:0006979|response to oxidative stress	GO:0005634|nucleus; GO:0005737|cytoplasm	--	--	--	1565	XP_011323561.1	XP_011323561.1 survival factor 1 [Fusarium graminearum PH-1]	sp|Q4ICI6|SVF1_GIBZE	sp|Q4ICI6|SVF1_GIBZE Survival factor 1 OS=Gibberella zeae (strain PH-1 / ATCC MYA-4620 / FGSC 9075 / NRRL 31084) GN=SVF1 PE=3 SV=1	_	_	_	_	_	PF17187.1|Svf1_C|Svf1-like C-terminal lipocalin-like domain|ESU10985|m.10912:216-377;PF08622.7|Svf1|Svf1-like N-terminal lipocalin domain|ESU10985|m.10912:55-214
FGSG_05096	97.57601236	46.46652736	1.070172095	8.69E-172	1.21E-170	up	yes	97.99179456	95.37342646	99.36281607	48.9987922	45.22592451	45.17486537	3	1147549	1149391	-	FGSG_05096	--	--	--	--	ko:K14685|SLC40A1,FPN1	--	1524	XP_011323590.1	XP_011323590.1 hypothetical protein FGSG_05096 [Fusarium graminearum PH-1]	_	_	_	_	_	_	_	PF06963.9|FPN1|Ferroportin1 (FPN1)|ESU11014|m.10955:62-200;PF06963.9|FPN1|Ferroportin1 (FPN1)|ESU11014|m.10955:201-453
FGSG_05107	115.6611945	39.43153974	1.552241858	1.78E-269	3.30E-268	up	yes	115.5367535	115.0667455	116.3800845	38.77029685	41.90767429	37.61664808	3	1184978	1186016	+	FGSG_05107	--	--	--	--	--	--	987	XP_011323603.1	XP_011323603.1 hypothetical protein FGSG_05107 [Fusarium graminearum PH-1]	_	_	_	_	_	_	_	_
FGSG_05108	37.83485809	18.107791	1.062690231	9.41E-100	9.10E-99	up	yes	37.3432367	38.80819781	37.35313977	19.45767677	17.95097602	16.9147202	3	1186469	1188867	+	FGSG_05108	--	GO:0006397|mRNA processing; GO:0008380|RNA splicing; GO:0010501|RNA secondary structure unwinding	GO:0005730|nucleolus; GO:0005737|cytoplasm; GO:0005759|mitochondrial matrix	GO:0003723|RNA binding; GO:0003724|RNA helicase activity; GO:0005524|ATP binding	ko:K17679|MSS116	--	2340	XP_011323604.1	XP_011323604.1 hypothetical protein FGSG_05108 [Fusarium graminearum PH-1]	sp|Q1K8F7|CYT19_NEUCR	sp|Q1K8F7|CYT19_NEUCR ATP-dependent RNA helicase cyt-19, mitochondrial OS=Neurospora crassa (strain ATCC 24698 / 74-OR23-1A / CBS 708.71 / DSM 1257 / FGSC 987) GN=cyt-19 PE=1 SV=1	_	_	_	_	_	PF00270.26|DEAD|DEAD/DEAH box helicase|ESU11028|m.10975:138-323;PF00271.28|Helicase_C|Helicase conserved C-terminal domain|ESU11028|m.10975:390-492
FGSG_05156	151.6517796	61.53300887	1.301190672	0	0	up	yes	154.5633965	153.1694255	147.2225168	60.84899005	62.82610095	60.9239356	3	1329561	1331136	+	FGSG_05156	--	GO:0006207|'de novo' pyrimidine nucleobase biosynthetic process; GO:0044205|'de novo' UMP biosynthetic process	--	GO:0004590|orotidine-5'-phosphate decarboxylase activity	ko:K13421|UMPS	ko00240|Pyrimidine metabolism; ko01100|Metabolic pathways	1576	XP_011323659.1	XP_011323659.1 orotidine 5'-phosphate decarboxylase [Fusarium graminearum PH-1]	sp|Q12709|PYRF_HYPAT	sp|Q12709|PYRF_HYPAT Orotidine 5'-phosphate decarboxylase OS=Hypocrea atroviridis GN=pyr4 PE=3 SV=1	_	_	_	_	_	PF00215.21|OMPdecase|Orotidine 5'-phosphate decarboxylase / HUMPS family|ESU11083|m.11045:35-352
FGSG_05175	988.784233	434.9873819	1.184663611	0	0	up	yes	986.1041243	981.4846466	998.763928	432.9343781	432.0998473	439.9279203	3	1389882	1392078	+	FGSG_05175	--	--	--	--	--	--	2092	CEF85828.1	CEF85828.1 unnamed protein product [Fusarium graminearum]	_	_	_	_	_	_	_	PF05730.8|CFEM|CFEM domain|ESU11103|m.11077:22-87
FGSG_05178	4.32295937	0.958300366	2.161826164	1.02E-12	2.97E-12	up	yes	4.150493897	4.718013051	4.100371162	0.56035178	1.271553353	1.042995965	3	1401471	1402073	+	FGSG_05178	--	--	--	--	--	--	603	XP_011323683.1	XP_011323683.1 hypothetical protein FGSG_05178 [Fusarium graminearum PH-1]	_	_	_	_	_	_	_	_
FGSG_05186	1301.974662	625.9306734	1.056614622	0	0	up	yes	1301.288675	1319.675731	1284.959578	601.2650447	628.5501208	647.9768547	3	1435636	1436106	-	FGSG_05186	--	--	--	--	--	--	471	XP_011323693.1	XP_011323693.1 hypothetical protein FGSG_05186 [Fusarium graminearum PH-1]	_	_	_	_	_	_	_	PF12855.4|Ecl1|Life-span regulatory factor|ESU11117|m.11098:9-41
FGSG_05228	1.131392807	0.211784563	2.363564518	1.34E-08	3.17E-08	up	yes	1.190821747	0.960324682	1.24303199	0.124749202	0.20985198	0.300752507	3	1577808	1579441	-	FGSG_05228	--	--	--	--	--	--	1185	XP_011323739.1	XP_011323739.1 hypothetical protein FGSG_05228 [Fusarium graminearum PH-1]	_	_	_	_	_	_	_	_
FGSG_05242	2.562079945	0.84487201	1.589155142	1.82E-08	4.30E-08	up	yes	2.546965237	2.104261738	3.035012861	0.645627208	1.124022255	0.764966567	3	1625622	1627169	+	FGSG_05242	--	--	--	--	--	--	1014	XP_011323753.1	XP_011323753.1 hypothetical protein FGSG_05242 [Fusarium graminearum PH-1]	_	_	_	_	_	_	_	_
FGSG_05243	97.36711074	27.86604663	1.804556722	0	0	up	yes	97.3643116	95.5591597	99.17786091	26.7681668	27.23611108	29.59386201	3	1629754	1631770	-	FGSG_05243	--	GO:0006487|protein N-linked glycosylation; GO:0006488|dolichol-linked oligosaccharide biosynthetic process	GO:0005783|endoplasmic reticulum; GO:0030176|integral component of endoplasmic reticulum membrane	GO:0000030|mannosyltransferase activity; GO:0052918|dol-P-Man:Man(8)GlcNAc(2)-PP-Dol alpha-1,2-mannosyltransferase activity; GO:0052926|dol-P-Man:Man(6)GlcNAc(2)-PP-Dol alpha-1,2-mannosyltransferase activity	ko:K03846|ALG9	ko00510|N-Glycan biosynthesis; ko00513|Various types of N-glycan biosynthesis; ko01100|Metabolic pathways	1839	XP_011323754.1	XP_011323754.1 hypothetical protein FGSG_05243 [Fusarium graminearum PH-1]	sp|Q9P7Q9|ALG9_SCHPO	sp|Q9P7Q9|ALG9_SCHPO Alpha-1,2-mannosyltransferase alg9 OS=Schizosaccharomyces pombe (strain 972 / ATCC 24843) GN=alg9 PE=3 SV=1	_	_	_	_	_	PF03901.14|Glyco_transf_22|Alg9-like mannosyltransferase family|ESU11178|m.11186:38-470
FGSG_05284	31.29939663	7.991086849	1.968327815	1.23E-117	1.32E-116	up	yes	31.24847577	30.12479585	32.52491827	8.83088821	7.652162395	7.490209942	3	1743799	1744911	+	FGSG_05284	--	GO:0006574|valine catabolic process	GO:0005739|mitochondrion	GO:0004616|phosphogluconate dehydrogenase (decarboxylating) activity; GO:0008442|3-hydroxyisobutyrate dehydrogenase activity; GO:0051287|NAD binding	ko:K00020|mmsB,HIBADH	ko00280|Valine, leucine and isoleucine degradation; ko01100|Metabolic pathways	1002	XP_011323795.1	XP_011323795.1 hypothetical protein FGSG_05284 [Fusarium graminearum PH-1]	sp|Q54CX6|3HIDH_DICDI	sp|Q54CX6|3HIDH_DICDI Probable 3-hydroxyisobutyrate dehydrogenase, mitochondrial OS=Dictyostelium discoideum GN=hibA PE=3 SV=1	_	_	_	_	_	PF03446.12|NAD_binding_2|NAD binding domain of 6-phosphogluconate dehydrogenase|ESU11219|m.11244:25-195;PF14833.3|NAD_binding_11|NAD-binding of NADP-dependent 3-hydroxyisobutyrate dehydrogenase|ESU11219|m.11244:198-326;PF03807.14|F420_oxidored|NADP oxidoreductase coenzyme F420-dependent|ESU11219|m.11244:26-126;PF02423.12|OCD_Mu_crystall|Ornithine cyclodeaminase/mu-crystallin family|ESU11219|m.112…
FGSG_05291	147.5942841	46.65609731	1.661287871	0	0	up	yes	151.8021066	139.1961288	151.7846171	48.50107324	46.76180414	44.70541453	3	1763313	1764488	-	FGSG_05291	--	--	--	--	--	--	1072	XP_011323803.1	XP_011323803.1 hypothetical protein FGSG_05291 [Fusarium graminearum PH-1]	_	_	_	_	_	_	_	PF06687.9|SUR7|SUR7/PalI family|ESU11227|m.11255:6-284
FGSG_05292	123.9887479	17.35356222	2.836190693	0	0	up	yes	126.3928777	120.8993146	124.6740514	18.76606154	16.91526387	16.37936126	3	1767456	1768685	+	FGSG_05292	--	GO:0000272|polysaccharide catabolic process; GO:0071555|cell wall organization	GO:0005576|extracellular region; GO:0005618|cell wall; GO:0005886|plasma membrane; GO:0031225|anchored component of membrane	GO:0042973|glucan endo-1,3-beta-D-glucosidase activity	ko:K01199|EGLC	ko00500|Starch and sucrose metabolism	1230	XP_011323804.1	XP_011323804.1 hypothetical protein FGSG_05292 [Fusarium graminearum PH-1]	sp|Q2UUZ1|EGLC_ASPOR	sp|Q2UUZ1|EGLC_ASPOR Probable glucan endo-1,3-beta-glucosidase eglC OS=Aspergillus oryzae (strain ATCC 42149 / RIB 40) GN=eglC PE=3 SV=1	_	_	_	_	_	_
FGSG_05294	100.921779	43.17339638	1.224831866	2.40E-282	4.63E-281	up	yes	100.7733456	102.421649	99.57034228	42.70755465	41.59983953	45.21279496	3	1777227	1779109	+	FGSG_05294	--	--	--	--	--	--	1883	XP_011323806.1	XP_011323806.1 hypothetical protein FGSG_05294 [Fusarium graminearum PH-1]	_	_	_	_	_	_	_	_
FGSG_05296	5.310996644	2.386238734	1.150924845	9.68E-05	0.00017552	up	yes	6.328255357	5.030222436	4.574512139	2.142431943	2.342586777	2.673697481	3	1782812	1783156	-	FGSG_05296	--	--	--	--	--	--	345	XP_011323808.1	XP_011323808.1 hypothetical protein FGSG_05296 [Fusarium graminearum PH-1]	_	_	_	_	_	_	_	_
FGSG_05321	509.0952525	81.11374496	2.649767791	0	0	up	yes	511.399196	507.3548103	508.5317512	81.66723611	81.02260589	80.65139288	3	1860047	1865942	-	FGSG_05321	--	GO:0042759|long-chain fatty acid biosynthetic process	--	GO:0000287|magnesium ion binding; GO:0004315|3-oxoacyl-[acyl-carrier-protein] synthase activity; GO:0004316|3-oxoacyl-[acyl-carrier-protein] reductase (NADPH) activity; GO:0004321|fatty-acyl-CoA synthase activity; GO:0008897|holo-[acyl-carrier-protein] synthase activity; GO:0102131|3-oxo-glutaryl-[acp] methyl ester reductase activity; GO:0102132|3-oxo-pimeloyl-[acp] methyl ester reductase activity	ko:K00667|FAS2	ko00061|Fatty acid biosynthesis; ko01100|Metabolic pathways; ko01212|Fatty acid metabolism	5788	XP_011323836.1	XP_011323836.1 fatty acid synthase subunit alpha reductase [Fusarium graminearum PH-1]	sp|P78615|FAS2_EMEND	sp|P78615|FAS2_EMEND Fatty acid synthase subunit alpha OS=Emericella nidulans GN=fasA PE=3 SV=1	_	_	_	_	_	PF00109.23|ketoacyl-synt|Beta-ketoacyl synthase, N-terminal domain|ESU11260|m.11308:1141-1357;PF01648.17|ACPS|4'-phosphopantetheinyl transferase superfamily|ESU11260|m.11308:1738-1851;PF02801.19|Ketoacyl-synt_C|Beta-ketoacyl synthase, C-terminal domain|ESU11260|m.11308:1490-1579;PF00106.22|adh_short|short chain dehydrogenase|ESU11260|m.11308:644-842
FGSG_05322	332.415526	54.58805712	2.606109648	0	0	up	yes	334.8466231	336.2627612	326.1371936	55.57149777	53.54458694	54.64808665	3	1869891	1876537	+	FGSG_05322	--	GO:0042759|long-chain fatty acid biosynthetic process	GO:0005835|fatty acid synthase complex	GO:0004313|[acyl-carrier-protein] S-acetyltransferase activity; GO:0004314|[acyl-carrier-protein] S-malonyltransferase activity; GO:0004318|enoyl-[acyl-carrier-protein] reductase (NADH) activity; GO:0004320|oleoyl-[acyl-carrier-protein] hydrolase activity; GO:0004321|fatty-acyl-CoA synthase activity; GO:0016295|myristoyl-[acyl-carrier-protein] hydrolase activity; GO:0016296|palmitoyl-[acyl-carrie…	ko:K00668|FAS1	ko00061|Fatty acid biosynthesis; ko01100|Metabolic pathways; ko01212|Fatty acid metabolism	6596	XP_011323837.1	XP_011323837.1 fatty acid synthase subunit beta dehydratase [Fusarium graminearum PH-1]	sp|P34229|FAS1_YARLI	sp|P34229|FAS1_YARLI Fatty acid synthase subunit beta OS=Yarrowia lipolytica (strain CLIB 122 / E 150) GN=FAS1 PE=3 SV=2	_	_	_	_	_	PF00698.18|Acyl_transf_1|Acyl transferase domain|ESU11261|m.11314:1694-2064;PF01575.16|MaoC_dehydratas|MaoC like domain|ESU11261|m.11314:1549-1677;PF08354.7|DUF1729|Domain of unknown function (DUF1729)|ESU11261|m.11314:1032-1088;PF13452.3|MaoC_dehydrat_N|N-terminal half of MaoC dehydratase|ESU11261|m.11314:1304-1429;PF16073.2|SAT|Starter unit:ACP transacylase in aflatoxin biosynthesis|ESU11261|m.…
FGSG_05338	15.99383459	4.020977079	1.989216138	6.77E-114	7.18E-113	up	yes	15.35491212	16.47000553	16.15658613	4.335536354	4.071383199	3.656011682	3	1936138	1939021	-	FGSG_05338	--	--	--	--	--	--	1812	XP_011323856.1	XP_011323856.1 hypothetical protein FGSG_05338 [Fusarium graminearum PH-1]	_	_	_	_	_	_	_	_
FGSG_05339	97.15535594	29.54752689	1.716916453	6.50E-238	1.11E-236	up	yes	96.40438557	99.43393254	95.6277497	31.73962114	29.80186714	27.10109239	3	1940524	1941541	-	FGSG_05339	--	--	--	--	--	--	1018	XP_011323857.1	XP_011323857.1 hypothetical protein FGSG_05339 [Fusarium graminearum PH-1]	_	_	_	_	_	_	_	_
FGSG_05348	2.731123092	1.130248106	1.265419341	0.000430604	0.000734326	up	yes	2.938542591	3.187499085	2.067327601	1.200703616	1.594067925	0.595972778	3	1971113	1971770	+	FGSG_05348	--	--	--	--	--	--	598	XP_009260653.1	XP_009260653.1 hypothetical protein FPSE_09261 [Fusarium pseudograminearum CS3096]	_	_	_	_	_	_	_	_
FGSG_05371	34.17903839	10.92786496	1.64420269	4.07E-220	6.57E-219	up	yes	32.95674806	35.33196381	34.24840329	11.05461418	10.60218571	11.12679499	3	2033838	2036149	-	FGSG_05371	--	GO:0019290|siderophore biosynthetic process; GO:0031169|ferrichrome biosynthetic process	GO:0005634|nucleus; GO:0005829|cytosol	GO:0004499|N,N-dimethylaniline monooxygenase activity	ko:K10531|pvdA	--	2195	XP_011323895.1	XP_011323895.1 hypothetical protein FGSG_05371 [Fusarium graminearum PH-1]	sp|Q2TZB2|SIDA_ASPOR	sp|Q2TZB2|SIDA_ASPOR L-ornithine N(5)-monooxygenase OS=Aspergillus oryzae (strain ATCC 42149 / RIB 40) GN=dffA PE=1 SV=2	_	_	_	_	_	PF13434.3|K_oxygenase|L-lysine 6-monooxygenase (NADPH-requiring)|ESU11319|m.11388:183-547
FGSG_05407	466.3306822	207.7111259	1.166736341	0	0	up	yes	470.0649975	459.8693404	469.0577086	206.3204667	208.0320428	208.7808683	3	2166216	2167559	-	FGSG_05407	--	--	--	--	--	--	1290	XP_011323938.1	XP_011323938.1 hypothetical protein FGSG_05407 [Fusarium graminearum PH-1]	_	_	_	_	_	_	_	_
FGSG_05454	828.3542764	303.489996	1.44856884	0	0	up	yes	841.4011339	824.6509929	819.0107022	305.3096688	303.7248005	301.4355187	3	2327425	2329188	-	FGSG_05454	--	GO:0006086|acetyl-CoA biosynthetic process from pyruvate; GO:0006096|glycolytic process; GO:0007124|pseudohyphal growth	GO:0005739|mitochondrion; GO:0005967|mitochondrial pyruvate dehydrogenase complex; GO:0042645|mitochondrial nucleoid	GO:0004739|pyruvate dehydrogenase (acetyl-transferring) activity	ko:K00161|PDHA,pdhA	ko00010|Glycolysis / Gluconeogenesis; ko00020|Citrate cycle (TCA cycle); ko00620|Pyruvate metabolism; ko01100|Metabolic pathways; ko01110|Biosynthesis of secondary metabolites; ko01130|Biosynthesis of antibiotics; ko01200|Carbon metabolism	1540	XP_011323992.1	XP_011323992.1 pyruvate dehydrogenase E1 component subunit alpha [Fusarium graminearum PH-1]	sp|P16387|ODPA_YEAST	sp|P16387|ODPA_YEAST Pyruvate dehydrogenase E1 component subunit alpha, mitochondrial OS=Saccharomyces cerevisiae (strain ATCC 204508 / S288c) GN=PDA1 PE=1 SV=2	_	_	_	_	_	PF00676.17|E1_dh|Dehydrogenase E1 component|ESU11416|m.11531:84-377
FGSG_05465	8.608297855	4.059676863	1.082488713	2.63E-31	1.25E-30	up	yes	8.621039177	8.554880321	8.648974067	4.070989441	4.140415384	3.967625763	3	2366921	2368912	-	FGSG_05465	--	GO:0006364|rRNA processing	GO:0005634|nucleus; GO:0005730|nucleolus; GO:0030691|Noc2p-Noc3p complex	GO:0003682|chromatin binding	ko:K14834|NOC3	--	1992	XP_011324004.1	XP_011324004.1 hypothetical protein FGSG_05465 [Fusarium graminearum PH-1]	sp|O94288|NOC3_SCHPO	sp|O94288|NOC3_SCHPO Nucleolar complex-associated protein 3 OS=Schizosaccharomyces pombe (strain 972 / ATCC 24843) GN=noc3 PE=1 SV=1	_	_	_	_	_	PF07540.8|NOC3p|Nucleolar complex-associated protein|ESU11428|m.11549:122-212;PF03914.14|CBF|CBF/Mak21 family|ESU11428|m.11549:475-652
FGSG_05472	4.702138005	2.305700063	1.024933389	4.59E-05	8.58E-05	up	yes	4.945269324	4.057491224	5.103653468	2.381495067	1.615216422	2.920388701	3	2387474	2388197	+	FGSG_05472	--	--	--	--	ko:K06910|K06910	--	603	XP_011324011.1	XP_011324011.1 hypothetical protein FGSG_05472 [Fusarium graminearum PH-1]	sp|O67293|Y1250_AQUAE	sp|O67293|Y1250_AQUAE UPF0098 protein aq_1250 OS=Aquifex aeolicus (strain VF5) GN=aq_1250 PE=3 SV=1	_	_	_	_	_	PF01161.17|PBP|Phosphatidylethanolamine-binding protein|ESU11435|m.11561:52-193
FGSG_05477	40.86741003	16.75998471	1.285422417	1.25E-126	1.40E-125	up	yes	38.09127698	40.3061621	44.20479101	15.53189507	17.15455771	17.59350134	3	2409296	2412699	-	FGSG_05477	--	--	--	--	--	--	2805	XP_011324019.1	XP_011324019.1 hypothetical protein FGSG_05477 [Fusarium graminearum PH-1]	_	_	_	_	_	_	_	PF00581.17|Rhodanese|Rhodanese-like domain|ESU11443|m.11570:625-728;PF00046.26|Homeobox|Homeobox domain|ESU11443|m.11570:535-583
FGSG_05481	167.1471565	17.38779377	3.264228849	0	0	up	yes	163.2392866	168.6997667	169.5024163	17.32699781	16.9411106	17.8952729	3	2422028	2424560	-	FGSG_05481	--	--	--	--	--	--	2022	XP_011324024.1	XP_011324024.1 hypothetical protein FGSG_05481 [Fusarium graminearum PH-1]	_	_	_	_	_	_	_	PF13469.3|Sulfotransfer_3|Sulfotransferase family|ESU11448|m.11577:35-247
FGSG_05495	35.90012522	16.20323002	1.147219148	1.30E-40	7.25E-40	up	yes	38.19765395	35.55157931	33.9511424	14.97814755	17.22342407	16.40811845	3	2458093	2458863	-	FGSG_05495	--	GO:0006044|N-acetylglucosamine metabolic process	GO:0005737|cytoplasm	--	--	--	681	XP_011324040.1	XP_011324040.1 hypothetical protein FGSG_05495 [Fusarium graminearum PH-1]	sp|Q59VM7|GIG1_CANAL	sp|Q59VM7|GIG1_CANAL N-acetylglucosamine-induced protein 1 OS=Candida albicans (strain SC5314 / ATCC MYA-2876) GN=GIG1 PE=2 SV=1	_	_	_	_	_	PF12239.5|DUF3605|Protein of unknown function (DUF3605)|ESU11464|m.11593:32-184
FGSG_05527	105.1033182	37.25026942	1.496235464	0	0	up	yes	105.8680078	106.1360442	103.3059027	37.15123899	37.40065929	37.19890999	3	2572637	2576518	-	FGSG_05527	--	--	GO:0016021|integral component of membrane	GO:0005524|ATP binding; GO:0042626|ATPase-coupled transmembrane transporter activity	--	--	3750	XP_011324074.1	XP_011324074.1 hypothetical protein FGSG_05527 [Fusarium graminearum PH-1]	sp|Q2UPC0|ACLQ_ASPOR	sp|Q2UPC0|ACLQ_ASPOR ABC transporter aclQ OS=Aspergillus oryzae (strain ATCC 42149 / RIB 40) GN=aclQ PE=3 SV=1	_	_	_	_	_	PF00005.24|ABC_tran|ABC transporter|ESU11498|m.11642:710-859;PF00664.20|ABC_membrane|ABC transporter transmembrane region|ESU11498|m.11642:363-647
FGSG_05554	77.93037138	36.51882902	1.093335299	5.51E-212	8.69E-211	up	yes	76.89281887	80.45478985	76.44350543	36.39674	36.79255706	36.36719	3	2666449	2668376	-	FGSG_05554	--	GO:0009450|gamma-aminobutyric acid catabolic process; GO:0043605|cellular amide catabolic process	GO:0005737|cytoplasm	GO:0030170|pyridoxal phosphate binding; GO:0034386|4-aminobutyrate:2-oxoglutarate transaminase activity	ko:K13524|ABAT	ko00250|Alanine, aspartate and glutamate metabolism; ko00280|Valine, leucine and isoleucine degradation; ko00410|beta-Alanine metabolism; ko00640|Propanoate metabolism; ko00650|Butanoate metabolism; ko01100|Metabolic pathways	1866	XP_011324104.1	XP_011324104.1 4-aminobutyrate aminotransferase [Fusarium graminearum PH-1]	sp|P14010|GABAT_EMENI	sp|P14010|GABAT_EMENI 4-aminobutyrate aminotransferase OS=Emericella nidulans (strain FGSC A4 / ATCC 38163 / CBS 112.46 / NRRL 194 / M139) GN=gatA PE=3 SV=1	_	_	_	_	_	PF00202.18|Aminotran_3|Aminotransferase class-III|ESU11528|m.11683:73-501
FGSG_05593	58.66849185	29.31066551	1.000913942	4.11E-141	5.00E-140	up	yes	58.1480737	59.5599931	58.29740874	29.53951568	30.27500331	28.11747754	3	2795580	2797663	-	FGSG_05593	--	GO:0006665|sphingolipid metabolic process; GO:0008610|lipid biosynthetic process	GO:0016021|integral component of membrane	GO:0008168|methyltransferase activity	ko:K20238|E2.1.1.317	--	1946	XP_009257576.1	XP_009257576.1 hypothetical protein FPSE_06183 [Fusarium pseudograminearum CS3096]	sp|I1RNL0|C9MT2_GIBZE	sp|I1RNL0|C9MT2_GIBZE Sphingolipid C9-methyltransferase 2 OS=Gibberella zeae (strain PH-1 / ATCC MYA-4620 / FGSC 9075 / NRRL 31084) GN=MT2 PE=3 SV=1	_	_	_	_	_	PF02353.17|CMAS|Mycolic acid cyclopropane synthetase|ESU11573|m.11751:196-473;PF13489.3|Methyltransf_23|Methyltransferase domain|ESU11573|m.11751:241-380;PF08241.9|Methyltransf_11|Methyltransferase domain|ESU11573|m.11751:263-363;PF13649.3|Methyltransf_25|Methyltransferase domain|ESU11573|m.11751:263-360
FGSG_05615	909.1340084	387.639499	1.229756035	0	0	up	yes	917.3369509	920.7719091	889.2931651	396.1996331	378.5034585	388.2154054	3	2858205	2859204	+	FGSG_05615	--	GO:0006730|one-carbon metabolic process; GO:0019510|S-adenosylhomocysteine catabolic process	GO:0005737|cytoplasm; GO:0097311|bacterial biofilm matrix	GO:0004013|adenosylhomocysteinase activity; GO:0051287|NAD binding	ko:K01251|E3.3.1.1,ahcY	ko00270|Cysteine and methionine metabolism; ko01100|Metabolic pathways	1000	XP_011324175.1	XP_011324175.1 adenosylhomocysteinase [Fusarium graminearum PH-1]	sp|P83783|SAHH_CANAL	sp|P83783|SAHH_CANAL Adenosylhomocysteinase OS=Candida albicans (strain SC5314 / ATCC MYA-2876) GN=SAH1 PE=1 SV=2	_	_	_	_	_	PF05221.14|AdoHcyase|S-adenosyl-L-homocysteine hydrolase|ESU11599|m.11784:11-148;PF05221.14|AdoHcyase|S-adenosyl-L-homocysteine hydrolase|ESU11599|m.11784:148-212;PF00670.18|AdoHcyase_NAD|S-adenosyl-L-homocysteine hydrolase, NAD binding domain|ESU11599|m.11784:198-318;PF02826.16|2-Hacid_dh_C|D-isomer specific 2-hydroxyacid dehydrogenase, NAD binding domain|ESU11599|m.11784:217-307
FGSG_05635	82.34399472	38.50344571	1.096476429	5.94E-105	5.92E-104	up	yes	85.48621586	84.24758053	77.29818777	37.76307806	38.77184566	38.97541339	3	2928684	2929719	+	FGSG_05635	--	GO:0000105|histidine biosynthetic process	GO:0005634|nucleus; GO:0005737|cytoplasm; GO:0005829|cytosol	GO:0004401|histidinol-phosphatase activity	ko:K04486|E3.1.3.15B	ko00340|Histidine metabolism; ko01100|Metabolic pathways; ko01110|Biosynthesis of secondary metabolites; ko01230|Biosynthesis of amino acids	930	XP_011324199.1	XP_011324199.1 hypothetical protein FGSG_05635 [Fusarium graminearum PH-1]	sp|O14059|HIS9_SCHPO	sp|O14059|HIS9_SCHPO Probable histidinol-phosphatase OS=Schizosaccharomyces pombe (strain 972 / ATCC 24843) GN=SPCC1672.01 PE=3 SV=1	_	_	_	_	_	PF02811.16|PHP|PHP domain|ESU11623|m.11819:5-239
FGSG_05653	356.7305932	135.4342925	1.397175787	0	0	up	yes	353.3136275	357.7089148	359.1692372	135.6741512	137.3666126	133.2621137	3	2982033	2985125	+	FGSG_05653	--	GO:0006811|ion transport; GO:0006893|Golgi to plasma membrane transport	GO:0016020|membrane; GO:0016021|integral component of membrane	--	--	--	2874	XP_011324217.1	XP_011324217.1 hypothetical protein FGSG_05653 [Fusarium graminearum PH-1]	sp|Q03516|RSN1_YEAST	sp|Q03516|RSN1_YEAST Uncharacterized protein RSN1 OS=Saccharomyces cerevisiae (strain ATCC 204508 / S288c) GN=RSN1 PE=1 SV=1	_	_	_	_	_	PF02714.12|RSN1_7TM|Calcium-dependent channel, 7TM region, putative phosphate|ESU11641|m.11849:417-689;PF13967.3|RSN1_TM|Late exocytosis, associated with Golgi transport|ESU11641|m.11849:36-189;PF14703.3|PHM7_cyt|Cytosolic domain of 10TM putative phosphate transporter|ESU11641|m.11849:212-405;PF12621.5|PHM7_ext|Extracellular tail, of 10TM putative phosphate transporter|ESU11641|m.11849:796-889
FGSG_05670	70.52046262	27.54913027	1.355716143	9.70E-162	1.30E-160	up	yes	70.04620764	71.81759466	69.69758557	28.15767696	26.55828193	27.93143193	3	3051124	3052176	+	FGSG_05670	--	GO:0030148|sphingolipid biosynthetic process; GO:0030497|fatty acid elongation; GO:0042761|very long-chain fatty acid biosynthetic process	GO:0005789|endoplasmic reticulum membrane; GO:0016021|integral component of membrane	GO:0045703|ketoreductase activity; GO:0102339|3-oxo-arachidoyl-CoA reductase activity; GO:0102340|3-oxo-behenoyl-CoA reductase activity; GO:0102341|3-oxo-lignoceroyl-CoA reductase activity; GO:0102342|3-oxo-cerotoyl-CoA reductase activity	ko:K10251|HSD17B12,KAR,IFA38	ko00062|Fatty acid elongation; ko01040|Biosynthesis of unsaturated fatty acids; ko01100|Metabolic pathways; ko01110|Biosynthesis of secondary metabolites; ko01212|Fatty acid metabolism	1005	XP_009257661.1	XP_009257661.1 hypothetical protein FPSE_06268 [Fusarium pseudograminearum CS3096]	sp|Q7RYE5|MKAR_NEUCR	sp|Q7RYE5|MKAR_NEUCR Very-long-chain 3-oxoacyl-CoA reductase OS=Neurospora crassa (strain ATCC 24698 / 74-OR23-1A / CBS 708.71 / DSM 1257 / FGSC 987) GN=NCU11297 PE=3 SV=1	_	_	_	_	_	PF00106.22|adh_short|short chain dehydrogenase|ESU11665|m.11879:58-251;PF13561.3|adh_short_C2|Enoyl-(Acyl carrier protein) reductase|ESU11665|m.11879:63-250;PF08659.7|KR|KR domain|ESU11665|m.11879:60-223
FGSG_05686	7.842632151	3.854450596	1.022912994	6.51E-20	2.39E-19	up	yes	7.092185904	9.107771382	7.327939166	4.087404721	3.858953291	3.616993777	3	3090442	3092487	-	FGSG_05686	--	GO:0006364|rRNA processing	GO:0005730|nucleolus	GO:0003723|RNA binding	--	--	2046	XP_011324259.1	XP_011324259.1 hypothetical protein FGSG_05686 [Fusarium graminearum PH-1]	sp|Q756J5|ESF1_ASHGO	sp|Q756J5|ESF1_ASHGO Pre-rRNA-processing protein ESF1 OS=Ashbya gossypii (strain ATCC 10895 / CBS 109.51 / FGSC 9923 / NRRL Y-1056) GN=ESF1 PE=3 SV=2	_	_	_	_	_	PF08159.9|NUC153|NUC153 domain|ESU11683|m.11901:623-651
FGSG_05698	9.78385989	4.875825375	1.003275256	2.63E-23	1.06E-22	up	yes	10.33208055	9.69551682	9.323982297	4.478436495	5.090509201	5.058530428	3	3130355	3132053	-	FGSG_05698	--	GO:0042254|ribosome biogenesis	GO:0005730|nucleolus	--	ko:K14855|RSA4,NLE1	--	1608	XP_011324274.1	XP_011324274.1 WD repeat protein [Fusarium graminearum PH-1]	sp|G0SC29|NLE1_CHATD	sp|G0SC29|NLE1_CHATD Ribosome assembly protein 4 OS=Chaetomium thermophilum (strain DSM 1495 / CBS 144.50 / IMI 039719) GN=CTHT_0055700 PE=1 SV=2	_	_	_	_	_	PF00400.29|WD40|WD domain, G-beta repeat|ESU11698|m.11923:144-179;PF00400.29|WD40|WD domain, G-beta repeat|ESU11698|m.11923:184-221;PF00400.29|WD40|WD domain, G-beta repeat|ESU11698|m.11923:232-269;PF00400.29|WD40|WD domain, G-beta repeat|ESU11698|m.11923:275-311;PF00400.29|WD40|WD domain, G-beta repeat|ESU11698|m.11923:402-434;PF00400.29|WD40|WD domain, G-beta repeat|ESU11698|m.11923:439-476;PF0…
FGSG_05733	507.7462944	225.0007336	1.174142396	0	0	up	yes	505.3910751	503.0612288	514.7865793	228.3072759	224.2405395	222.4543853	3	3220634	3222511	-	FGSG_05733	--	GO:0006099|tricarboxylic acid cycle	GO:0005739|mitochondrion	GO:0000287|magnesium ion binding; GO:0004449|isocitrate dehydrogenase (NAD+) activity; GO:0051287|NAD binding	ko:K00030|IDH3	ko00020|Citrate cycle (TCA cycle); ko01100|Metabolic pathways; ko01110|Biosynthesis of secondary metabolites; ko01130|Biosynthesis of antibiotics; ko01200|Carbon metabolism; ko01210|2-Oxocarboxylic acid metabolism; ko01230|Biosynthesis of amino acids	1597	XP_009259717.1	XP_009259717.1 hypothetical protein FPSE_08324 [Fusarium pseudograminearum CS3096]	sp|O13302|IDH1_AJECA	sp|O13302|IDH1_AJECA Isocitrate dehydrogenase [NAD] subunit 1, mitochondrial OS=Ajellomyces capsulatus GN=IDH1 PE=2 SV=1	_	_	_	_	_	PF00180.17|Iso_dh|Isocitrate/isopropylmalate dehydrogenase|ESU11739|m.11977:95-421
FGSG_05739	15.57042821	3.792108042	2.034863451	1.30E-63	9.43E-63	up	yes	16.18531827	14.99223644	15.53372992	4.272479886	3.932955642	3.170888599	3	3244988	3246115	+	FGSG_05739	--	--	--	--	--	--	1038	XP_011324321.1	XP_011324321.1 hypothetical protein FGSG_05739 [Fusarium graminearum PH-1]	_	_	_	_	_	_	_	PF04199.10|Cyclase|Putative cyclase|ESU11745|m.11988:102-270
FGSG_05740	11.20728224	0.082889442	6.915992838	5.02E-69	3.84E-68	up	yes	11.7383766	10.90889095	10.97457916	0.107018198	0	0.141650128	3	3247237	3248636	+	FGSG_05740	--	GO:0006696|ergosterol biosynthetic process; GO:0032259|methylation	GO:0005737|cytoplasm; GO:0005783|endoplasmic reticulum; GO:0005811|lipid droplet	GO:0003838|sterol 24-C-methyltransferase activity; GO:0008757|S-adenosylmethionine-dependent methyltransferase activity	ko:K00559|E2.1.1.41,SMT1,ERG6	ko00100|Steroid biosynthesis; ko01100|Metabolic pathways; ko01110|Biosynthesis of secondary metabolites; ko01130|Biosynthesis of antibiotics	1184	XP_011324322.1	XP_011324322.1 sterol 24-C-methyltransferase [Fusarium graminearum PH-1]	sp|Q9P3R1|ERG6_NEUCR	sp|Q9P3R1|ERG6_NEUCR Sterol 24-C-methyltransferase erg-4 OS=Neurospora crassa (strain ATCC 24698 / 74-OR23-1A / CBS 708.71 / DSM 1257 / FGSC 987) GN=erg-4 PE=3 SV=1	_	_	_	_	_	PF08241.9|Methyltransf_11|Methyltransferase domain|ESU11746|m.11989:154-250;PF13649.3|Methyltransf_25|Methyltransferase domain|ESU11746|m.11989:153-248;PF13847.3|Methyltransf_31|Methyltransferase domain|ESU11746|m.11989:148-251;PF08498.7|Sterol_MT_C|Sterol methyltransferase C-terminal|ESU11746|m.11989:335-383;PF13489.3|Methyltransf_23|Methyltransferase domain|ESU11746|m.11989:144-303;PF01209.15|U…
FGSG_05752	6.933560061	2.609095724	1.406606753	3.40E-12	9.68E-12	up	yes	7.555736661	7.518217554	5.726725969	2.409891272	2.427004318	2.990391583	3	3282816	3283616	+	FGSG_05752	--	--	--	--	--	--	666	XP_011324335.1	XP_011324335.1 hypothetical protein FGSG_05752 [Fusarium graminearum PH-1]	_	_	_	_	_	_	_	_
FGSG_05783	1.55799838	0.437704731	1.808304601	6.46E-11	1.74E-10	up	yes	1.771623932	1.352168189	1.55020302	0.441636568	0.45963302	0.411844604	3	3370916	3372576	+	FGSG_05783	--	--	--	--	--	--	1578	XP_011324373.1	XP_011324373.1 hypothetical protein FGSG_05783 [Fusarium graminearum PH-1]	_	_	_	_	_	_	_	_
FGSG_05801	9.018641366	4.092831849	1.137888879	9.99E-24	4.05E-23	up	yes	8.584603974	9.075951977	9.395368148	3.699653875	4.520328949	4.058512723	3	3429698	3431333	+	FGSG_05801	--	--	--	--	--	--	1467	XP_011324393.1	XP_011324393.1 hypothetical protein FGSG_05801 [Fusarium graminearum PH-1]	_	_	_	_	_	_	_	PF07690.13|MFS_1|Major Facilitator Superfamily|ESU11817|m.12083:40-342
FGSG_05802	0.878968737	0.302414739	1.508670166	0.000500137	0.000846773	up	yes	0.389720219	1.022141989	1.225044003	0.435572847	0.22060288	0.25106849	3	3433541	3435146	+	FGSG_05802	--	--	--	--	--	--	1503	XP_011324394.1	XP_011324394.1 hypothetical protein FGSG_05802 [Fusarium graminearum PH-1]	_	_	_	_	_	_	_	PF07690.13|MFS_1|Major Facilitator Superfamily|ESU11818|m.12084:68-441
FGSG_05831	340.8629696	102.1793006	1.73799005	0	0	up	yes	343.7664348	343.5113527	335.3111212	104.4918256	100.8962006	101.1498756	3	3497245	3498834	-	FGSG_05831	--	--	GO:0005737|cytoplasm	GO:0004029|aldehyde dehydrogenase (NAD) activity	ko:K00128|ALDH	ko00010|Glycolysis / Gluconeogenesis; ko00053|Ascorbate and aldarate metabolism; ko00071|Fatty acid degradation; ko00280|Valine, leucine and isoleucine degradation; ko00310|Lysine degradation; ko00330|Arginine and proline metabolism; ko00340|Histidine metabolism; ko00380|Tryptophan metabolism; ko00410|beta-Alanine metabolism; ko00561|Glycerolipid metabolism; ko00620|Pyruvate metabolism; ko01100|M…	1479	XP_011324427.1	XP_011324427.1 aldehyde dehydrogenase [Fusarium graminearum PH-1]	sp|P40108|ALDH_DAVTA	sp|P40108|ALDH_DAVTA Aldehyde dehydrogenase OS=Davidiella tassiana GN=CLAH10 PE=1 SV=2	_	_	_	_	_	PF00171.19|Aldedh|Aldehyde dehydrogenase family|ESU11851|m.12124:29-485
FGSG_05847	13.03586111	5.355980247	1.281678525	2.19E-34	1.10E-33	up	yes	13.28323019	13.31817315	12.50617998	6.142086678	4.90365657	5.022197492	3	3548158	3549629	-	FGSG_05847	--	GO:0005975|carbohydrate metabolic process	GO:0005576|extracellular region	GO:0016810|hydrolase activity, acting on carbon-nitrogen (but not peptide) bonds; GO:0046872|metal ion binding	--	--	1365	XP_011324448.1	XP_011324448.1 hypothetical protein FGSG_05847 [Fusarium graminearum PH-1]	sp|D4B5F9|PGDA_ARTBC	sp|D4B5F9|PGDA_ARTBC Probable peptidoglycan-N-acetylglucosamine deacetylase ARB_03699 OS=Arthroderma benhamiae (strain ATCC MYA-4681 / CBS 112371) GN=ARB_03699 PE=1 SV=2	_	_	_	_	_	PF01522.18|Polysacc_deac_1|Polysaccharide deacetylase|ESU11872|m.12156:112-237;PF00187.16|Chitin_bind_1|Chitin recognition protein|ESU11872|m.12156:350-388;PF00187.16|Chitin_bind_1|Chitin recognition protein|ESU11872|m.12156:412-448
FGSG_05898	5.780001078	2.847332037	1.018894922	2.88E-29	1.32E-28	up	yes	5.977850009	5.961116148	5.401037076	2.975294104	2.795352926	2.77134908	3	3693696	3697031	-	FGSG_05898	--	GO:0007165|signal transduction; GO:0009395|phospholipid catabolic process; GO:0019220|regulation of phosphate metabolic process; GO:0034644|cellular response to UV; GO:0048017|inositol lipid-mediated signaling	GO:0005634|nucleus; GO:0005737|cytoplasm; GO:0005829|cytosol	GO:0004435|phosphatidylinositol phospholipase C activity; GO:0005509|calcium ion binding	ko:K05857|PLCD	ko00562|Inositol phosphate metabolism; ko01100|Metabolic pathways; ko04070|Phosphatidylinositol signaling system; ko04933|AGE-RAGE signaling pathway in diabetic complications	3336	XP_011324505.1	XP_011324505.1 hypothetical protein FGSG_05898 [Fusarium graminearum PH-1]	sp|P40977|PLC1_SCHPO	sp|P40977|PLC1_SCHPO 1-phosphatidylinositol 4,5-bisphosphate phosphodiesterase 1 OS=Schizosaccharomyces pombe (strain 972 / ATCC 24843) GN=plc1 PE=1 SV=1	_	_	_	_	_	PF00388.16|PI-PLC-X|Phosphatidylinositol-specific phospholipase C, X domain|ESU11929|m.12235:529-671;PF00387.16|PI-PLC-Y|Phosphatidylinositol-specific phospholipase C, Y domain|ESU11929|m.12235:774-889;PF00168.27|C2|C2 domain|ESU11929|m.12235:914-1004;PF09279.8|EF-hand_like|Phosphoinositide-specific phospholipase C, efhand-like|ESU11929|m.12235:430-521
FGSG_05924	46.72188437	17.01631406	1.456641065	3.10E-194	4.66E-193	up	yes	49.1837221	44.7209367	46.26099432	17.65931334	16.01688967	17.37273916	3	3773189	3775518	+	FGSG_05924	--	GO:0006471|protein ADP-ribosylation	GO:0005634|nucleus	GO:0003677|DNA binding; GO:0003950|NAD+ ADP-ribosyltransferase activity	ko:K10798|PARP	ko03410|Base excision repair	2259	XP_011324534.1	XP_011324534.1 hypothetical protein FGSG_05924 [Fusarium graminearum PH-1]	sp|O50017|PARP2_MAIZE	sp|O50017|PARP2_MAIZE Poly [ADP-ribose] polymerase 2 OS=Zea mays GN=PARP2 PE=2 SV=1	_	_	_	_	_	PF00644.17|PARP|Poly(ADP-ribose) polymerase catalytic domain|ESU11958|m.12280:530-751;PF02877.11|PARP_reg|Poly(ADP-ribose) polymerase, regulatory domain|ESU11958|m.12280:384-525;PF05406.12|WGR|WGR domain|ESU11958|m.12280:261-337;PF00533.23|BRCT|BRCA1 C Terminus (BRCT) domain|ESU11958|m.12280:14-92;PF16589.2|BRCT_2|BRCT domain, a BRCA1 C-terminus domain|ESU11958|m.12280:33-106;PF12738.4|PTCB-BRCT|…
FGSG_05928	1949.618925	255.8881902	2.929557711	0	0	up	yes	2004.759946	1907.835232	1936.261598	252.8546849	260.9514045	253.8584813	3	3788142	3788652	-	FGSG_05928	--	--	--	--	--	--	449	XP_011324538.1	XP_011324538.1 hypothetical protein FGSG_05928 [Fusarium graminearum PH-1]	_	_	_	_	_	_	_	_
FGSG_05933	31.10130297	8.751152568	1.828246237	2.57E-82	2.21E-81	up	yes	30.73487256	31.82283971	30.74619666	7.275641363	9.480603085	9.497213255	3	3805026	3805971	-	FGSG_05933	--	--	--	--	--	--	894	XP_011324543.1	XP_011324543.1 hypothetical protein FGSG_05933 [Fusarium graminearum PH-1]	_	_	_	_	_	_	_	PF01975.14|SurE|Survival protein SurE|ESU11967|m.12293:19-220
FGSG_05979	1.170466614	0.455579511	1.342257766	1.97E-05	3.81E-05	up	yes	1.543476916	1.030783286	0.93713964	0.47184513	0.337873093	0.557020309	3	3913048	3914878	+	FGSG_05979	--	--	--	--	--	--	1656	XP_011324594.1	XP_011324594.1 hypothetical protein FGSG_05979 [Fusarium graminearum PH-1]	_	_	_	_	_	_	_	PF09362.7|DUF1996|Domain of unknown function (DUF1996)|ESU12018|m.12359:34-285
FGSG_05987	147.139276	16.57334444	3.149473548	0	0	up	yes	146.7025216	145.840379	148.8749275	16.04701883	16.82128047	16.85173401	3	3930571	3933353	+	FGSG_05987	--	GO:0016311|dephosphorylation; GO:0032366|intracellular sterol transport	GO:0005634|nucleus; GO:0005829|cytosol	GO:0003993|acid phosphatase activity	--	--	2661	XP_011324602.1	XP_011324602.1 hypothetical protein FGSG_05987 [Fusarium graminearum PH-1]	sp|Q99288|DET1_YEAST	sp|Q99288|DET1_YEAST Broad-range acid phosphatase DET1 OS=Saccharomyces cerevisiae (strain ATCC 204508 / S288c) GN=DET1 PE=1 SV=1	_	_	_	_	_	PF00300.19|His_Phos_1|Histidine phosphatase superfamily (branch 1)|ESU12026|m.12373:7-213
FGSG_06000	191.7003583	45.07486136	2.088213299	0	0	up	yes	192.7474825	189.1650085	193.1885839	44.14192216	47.26271567	43.81994625	3	4001894	4002691	-	FGSG_06000	--	--	--	--	--	--	798	XP_011324619.1	XP_011324619.1 hypothetical protein FGSG_06000 [Fusarium graminearum PH-1]	_	_	_	_	_	_	_	_
FGSG_06001	71.11613645	24.26015849	1.55119627	2.12E-137	2.54E-136	up	yes	73.52670066	74.25908316	65.56262554	23.43712524	26.88286159	22.46048863	3	4003755	4005029	+	FGSG_06001	--	GO:0006559|L-phenylalanine catabolic process; GO:0006572|tyrosine catabolic process	--	GO:0003868|4-hydroxyphenylpyruvate dioxygenase activity; GO:0046872|metal ion binding	ko:K00457|HPD,hppD	ko00130|Ubiquinone and other terpenoid-quinone biosynthesis; ko00350|Tyrosine metabolism; ko00360|Phenylalanine metabolism; ko01100|Metabolic pathways	1275	XP_011324620.1	XP_011324620.1 4-hydroxyphenylpyruvate dioxygenase [Fusarium graminearum PH-1]	sp|Q872T7|HPPD_NEUCR	sp|Q872T7|HPPD_NEUCR 4-hydroxyphenylpyruvate dioxygenase OS=Neurospora crassa (strain ATCC 24698 / 74-OR23-1A / CBS 708.71 / DSM 1257 / FGSC 987) GN=B23G1.170 PE=3 SV=1	_	_	_	_	_	PF00903.22|Glyoxalase|Glyoxalase/Bleomycin resistance protein/Dioxygenase superfamily|ESU12044|m.12401:44-155;PF00903.22|Glyoxalase|Glyoxalase/Bleomycin resistance protein/Dioxygenase superfamily|ESU12044|m.12401:222-377
FGSG_06010	4852.702994	2194.16387	1.145113685	0	0	up	yes	4742.98271	4889.690868	4925.435404	2198.892273	2228.109841	2155.489495	3	4031434	4032070	+	FGSG_06010	--	--	--	--	--	--	570	_	_	_	_	_	_	_	_	_	_
FGSG_06017	7.115619355	3.177806662	1.160451284	3.59E-09	8.80E-09	up	yes	6.09215571	7.192770829	8.061931527	3.90747424	2.546455965	3.07948978	3	4055701	4056457	+	FGSG_06017	--	--	--	--	--	--	708	XP_011324636.1	XP_011324636.1 hypothetical protein FGSG_06017 [Fusarium graminearum PH-1]	_	_	_	_	_	_	_	PF05630.8|NPP1|Necrosis inducing protein (NPP1)|ESU12060|m.12423:48-233
FGSG_06036	2.158858518	0.69261452	1.626130647	7.89E-11	2.12E-10	up	yes	1.587804643	2.643153526	2.245617384	0.795414604	0.624418321	0.658010637	3	4093858	4095907	+	FGSG_06036	--	--	--	--	--	--	1593	XP_011324654.1	XP_011324654.1 hypothetical protein FGSG_06036 [Fusarium graminearum PH-1]	_	_	_	_	_	_	_	_
FGSG_06038	3.328244999	1.330370836	1.316457638	4.89E-07	1.06E-06	up	yes	3.717902167	3.363975184	2.902857647	1.854982097	1.050146099	1.085984312	3	4100108	4101060	-	FGSG_06038	--	--	--	--	--	--	888	XP_011324656.1	XP_011324656.1 hypothetical protein FGSG_06038 [Fusarium graminearum PH-1]	_	_	_	_	_	_	_	_
FGSG_06039	668.2857826	174.0686132	1.940747801	0	0	up	yes	674.7734759	663.1826687	666.9012032	172.4842719	173.5711648	176.1504029	3	4101705	4105113	-	FGSG_06039	--	GO:0006085|acetyl-CoA biosynthetic process; GO:0006101|citrate metabolic process; GO:0006633|fatty acid biosynthetic process	GO:0005634|nucleus; GO:0005737|cytoplasm; GO:0005829|cytosol; GO:0009346|citrate lyase complex	GO:0003878|ATP citrate synthase activity; GO:0005524|ATP binding	ko:K01648|ACLY	ko00020|Citrate cycle (TCA cycle); ko01100|Metabolic pathways; ko01110|Biosynthesis of secondary metabolites; ko01130|Biosynthesis of antibiotics	3044	XP_009254328.1	XP_009254328.1 hypothetical protein FPSE_02934 [Fusarium pseudograminearum CS3096]	sp|O13907|ACL2_SCHPO	sp|O13907|ACL2_SCHPO Probable ATP-citrate synthase subunit 2 OS=Schizosaccharomyces pombe (strain 972 / ATCC 24843) GN=SPAC22A12.16 PE=1 SV=1	_	_	_	_	_	PF16114.2|Citrate_bind|ATP citrate lyase citrate-binding|ESU12081|m.12450:298-474;PF08442.7|ATP-grasp_2|ATP-grasp domain|ESU12081|m.12450:73-228
FGSG_06090	1.816929116	0.816765449	1.143870655	1.09E-06	2.30E-06	up	yes	2.129488088	1.444281409	1.877017852	1.092323675	0.645108906	0.712863765	3	4282449	4284735	+	FGSG_06090	--	GO:0006631|fatty acid metabolic process	GO:0005829|cytosol	GO:0005524|ATP binding; GO:0030729|acetoacetate-CoA ligase activity	ko:K01907|AACS,acsA	ko00280|Valine, leucine and isoleucine degradation; ko00650|Butanoate metabolism	2088	XP_011324714.1	XP_011324714.1 hypothetical protein FGSG_06090 [Fusarium graminearum PH-1]	sp|Q5ZLG0|AACS_CHICK	sp|Q5ZLG0|AACS_CHICK Acetoacetyl-CoA synthetase OS=Gallus gallus GN=AACS PE=2 SV=1	_	_	_	_	_	PF00501.25|AMP-binding|AMP-binding enzyme|ESU12138|m.12537:113-557
FGSG_06107	6.510254639	3.06451723	1.084568416	4.58E-20	1.69E-19	up	yes	6.351833222	6.854198564	6.324732129	3.086591181	3.517321023	2.589639485	3	4323825	4325945	+	FGSG_06107	--	GO:0006511|ubiquitin-dependent protein catabolic process; GO:0016579|protein deubiquitination	GO:0005737|cytoplasm; GO:0005783|endoplasmic reticulum	GO:0004843|thiol-dependent ubiquitin-specific protease activity	ko:K11870|UBP1	--	2121	XP_011324731.1	XP_011324731.1 hypothetical protein FGSG_06107 [Fusarium graminearum PH-1]	sp|P25037|UBP1_YEAST	sp|P25037|UBP1_YEAST Ubiquitin carboxyl-terminal hydrolase 1 OS=Saccharomyces cerevisiae (strain ATCC 204508 / S288c) GN=UBP1 PE=1 SV=2	_	_	_	_	_	PF00443.26|UCH|Ubiquitin carboxyl-terminal hydrolase|ESU12155|m.12561:157-610;PF13423.3|UCH_1|Ubiquitin carboxyl-terminal hydrolase|ESU12155|m.12561:157-540
FGSG_06117	21.79649069	4.080941164	2.414252923	9.25E-222	1.50E-220	up	yes	21.55922116	22.40071815	21.42953277	4.427175737	4.056043672	3.759604083	3	4346161	4348381	+	FGSG_06117	--	GO:0045490|pectin catabolic process; GO:0071555|cell wall organization	GO:0005576|extracellular region	GO:0016837|carbon-oxygen lyase activity, acting on polysaccharides; GO:0030246|carbohydrate binding; GO:0102210|rhamnogalacturonan endolyase activity	ko:K18195|RGL4,rhiE	--	2013	XP_011324741.1	XP_011324741.1 hypothetical protein FGSG_06117 [Fusarium graminearum PH-1]	sp|Q5AZ85|RGLB_EMENI	sp|Q5AZ85|RGLB_EMENI Rhamnogalacturonate lyase B OS=Emericella nidulans (strain FGSC A4 / ATCC 38163 / CBS 112.46 / NRRL 194 / M139) GN=rglB PE=2 SV=2	_	_	_	_	_	PF14686.3|fn3_3|Polysaccharide lyase family 4, domain II|ESU12165|m.12576:361-436;PF14683.3|CBM-like|Polysaccharide lyase family 4, domain III|ESU12165|m.12576:450-667
FGSG_06119	238.4543363	46.08288897	2.37115742	0	0	up	yes	240.5600265	236.512829	238.2901536	44.98351165	47.74679635	45.5183589	3	4350115	4352038	+	FGSG_06119	--	GO:0071966|fungal-type cell wall polysaccharide metabolic process	GO:0009277|fungal-type cell wall; GO:0016021|integral component of membrane	GO:0004553|hydrolase activity, hydrolyzing O-glycosyl compounds	--	--	1822	XP_011324743.1	XP_011324743.1 hypothetical protein FGSG_06119 [Fusarium graminearum PH-1]	sp|Q9USW3|YHZ7_SCHPO	sp|Q9USW3|YHZ7_SCHPO Probable glycosidase C21B10.07 OS=Schizosaccharomyces pombe (strain 972 / ATCC 24843) GN=SPBC21B10.07 PE=3 SV=1	_	_	_	_	_	PF00722.18|Glyco_hydro_16|Glycosyl hydrolases family 16|ESU12167|m.12580:129-223
FGSG_06184	3676.382601	694.0546809	2.405148819	0	0	up	yes	3680.491684	3687.139804	3661.516314	693.7578884	696.9745904	691.4315638	3	4593714	4595825	+	FGSG_06184	--	GO:0006636|unsaturated fatty acid biosynthetic process	GO:0016021|integral component of membrane	GO:0004768|stearoyl-CoA 9-desaturase activity; GO:0020037|heme binding; GO:0046872|metal ion binding	ko:K00507|SCD,desC	ko01040|Biosynthesis of unsaturated fatty acids; ko01212|Fatty acid metabolism	2055	XP_011324825.1	XP_011324825.1 acyl-CoA desaturase [Fusarium graminearum PH-1]	sp|Q12618|ACO1_AJECA	sp|Q12618|ACO1_AJECA Acyl-CoA desaturase OS=Ajellomyces capsulatus GN=OLE1 PE=1 SV=1	_	_	_	_	_	PF00487.21|FA_desaturase|Fatty acid desaturase|ESU12249|m.12693:83-298;PF00173.25|Cyt-b5|Cytochrome b5-like Heme/Steroid binding domain|ESU12249|m.12693:358-425
FGSG_06215	235.6055937	76.62281781	1.620400764	0	0	up	yes	241.8324271	232.8055887	232.1787654	76.58747111	77.27548089	76.00550142	3	4689831	4691627	-	FGSG_06215	--	GO:0006696|ergosterol biosynthetic process	GO:0000329|fungal-type vacuole membrane; GO:0005737|cytoplasm; GO:0005783|endoplasmic reticulum; GO:0005789|endoplasmic reticulum membrane; GO:0016021|integral component of membrane	GO:0004506|squalene monooxygenase activity; GO:0050660|flavin adenine dinucleotide binding	ko:K00511|SQLE,ERG1	ko00100|Steroid biosynthesis; ko00909|Sesquiterpenoid and triterpenoid biosynthesis; ko01100|Metabolic pathways; ko01110|Biosynthesis of secondary metabolites; ko01130|Biosynthesis of antibiotics	1797	XP_011324860.1	XP_011324860.1 hypothetical protein FGSG_06215 [Fusarium graminearum PH-1]	sp|Q9C1W3|ERG1_SCHPO	sp|Q9C1W3|ERG1_SCHPO Probable squalene monooxygenase OS=Schizosaccharomyces pombe (strain 972 / ATCC 24843) GN=erg1 PE=3 SV=1	_	_	_	_	_	PF08491.7|SE|Squalene epoxidase|ESU12284|m.12748:195-458;PF01494.16|FAD_binding_3|FAD binding domain|ESU12284|m.12748:20-90;PF01266.21|DAO|FAD dependent oxidoreductase|ESU12284|m.12748:22-51;PF13450.3|NAD_binding_8|NAD(P)-binding Rossmann-like domain|ESU12284|m.12748:25-51
FGSG_06228	50.19471081	24.87117139	1.012768333	3.88E-90	3.55E-89	up	yes	50.21857765	51.24053409	49.1250207	26.39057995	23.75030009	24.47263412	3	4725390	4727086	+	FGSG_06228	--	GO:0006357|regulation of transcription by RNA polymerase II; GO:0009968|negative regulation of signal transduction; GO:0010914|positive regulation of sterigmatocystin biosynthetic process; GO:0030436|asexual sporulation; GO:0035556|intracellular signal transduction; GO:0045461|sterigmatocystin biosynthetic process; GO:0045574|sterigmatocystin catabolic process; GO:0048315|conidium formation; GO:0…	GO:0005737|cytoplasm; GO:0005886|plasma membrane	GO:0005096|GTPase activator activity	ko:K19838|SST2	ko04011|MAPK signaling pathway - yeast	1458	XP_011324874.1	XP_011324874.1 developmental regulator flbA [Fusarium graminearum PH-1]	sp|P38093|FLBA_EMENI	sp|P38093|FLBA_EMENI Developmental regulator flbA OS=Emericella nidulans (strain FGSC A4 / ATCC 38163 / CBS 112.46 / NRRL 194 / M139) GN=flbA PE=2 SV=1	_	_	_	_	_	PF00615.16|RGS|Regulator of G protein signaling domain|ESU12298|m.12767:317-461;PF00610.18|DEP|Domain found in Dishevelled, Egl-10, and Pleckstrin (DEP)|ESU12298|m.12767:197-278
FGSG_06231	2.540785276	1.162302503	1.121596566	2.83E-11	7.74E-11	up	yes	2.639445753	2.204537553	2.778372524	1.042199732	1.26490325	1.179804526	3	4732851	4735319	-	FGSG_06231	--	GO:0006265|DNA topological change; GO:0006270|DNA replication initiation; GO:1902597|positive regulation of DNA replication origin binding; GO:1902975|mitotic DNA replication initiation	GO:0000790|nuclear chromatin; GO:0005634|nucleus; GO:0005656|nuclear pre-replicative complex; GO:0005664|nuclear origin of replication recognition complex; GO:0031261|DNA replication preinitiation complex; GO:0043596|nuclear replication fork	GO:0003688|DNA replication origin binding; GO:0005524|ATP binding; GO:0016887|ATPase activity	ko:K02606|ORC4	ko04111|Cell cycle - yeast; ko04113|Meiosis - yeast	2310	XP_011324877.1	XP_011324877.1 hypothetical protein FGSG_06231 [Fusarium graminearum PH-1]	sp|Q9Y794|ORC4_SCHPO	sp|Q9Y794|ORC4_SCHPO Origin recognition complex subunit 4 OS=Schizosaccharomyces pombe (strain 972 / ATCC 24843) GN=orc4 PE=1 SV=1	_	_	_	_	_	PF14629.3|ORC4_C|Origin recognition complex (ORC) subunit 4 C-terminus|ESU12301|m.12772:541-756;PF13191.3|AAA_16|AAA ATPase domain|ESU12301|m.12772:354-503;PF13831.3|PHD_2|PHD-finger|ESU12301|m.12772:256-289;PF00628.26|PHD|PHD-finger|ESU12301|m.12772:243-290;PF13401.3|AAA_22|AAA domain|ESU12301|m.12772:366-508;PF00004.26|AAA|ATPase family associated with various cellular activities (AAA)|ESU12301…
FGSG_06233	20.10455626	8.986822758	1.160752405	1.04E-32	5.07E-32	up	yes	20.48953199	18.90542722	20.91870958	9.891402599	8.395766114	8.673299561	3	4738943	4739932	-	FGSG_06233	--	--	--	--	--	--	933	XP_011324879.1	XP_011324879.1 hypothetical protein FGSG_06233 [Fusarium graminearum PH-1]	_	_	_	_	_	_	_	PF13919.3|ASXH|Asx homology domain|ESU12303|m.12774:82-208
FGSG_06234	25.00070349	5.853554413	2.092698259	1.39E-163	1.88E-162	up	yes	24.55012944	25.60322648	24.84875454	5.085794595	5.824078236	6.650790406	3	4740693	4742996	+	FGSG_06234	--	--	--	--	--	--	1989	XP_011324880.1	XP_011324880.1 hypothetical protein FGSG_06234 [Fusarium graminearum PH-1]	_	_	_	_	_	_	_	PF10022.6|DUF2264|Uncharacterized protein conserved in bacteria (DUF2264)|ESU12304|m.12775:24-373
FGSG_06246	127.592798	60.29702641	1.081261958	6.98E-271	1.30E-269	up	yes	128.4911721	126.9749705	127.3122515	60.93646928	57.77502195	62.17958799	3	4781173	4783045	-	FGSG_06246	--	GO:0006458|'de novo' protein folding; GO:0008637|apoptotic mitochondrial changes; GO:0042026|protein refolding; GO:0045041|protein import into mitochondrial intermembrane space; GO:0061077|chaperone-mediated protein folding; GO:0071470|cellular response to osmotic stress	GO:0005739|mitochondrion; GO:0005829|cytosol	GO:0005524|ATP binding; GO:0044183|protein folding chaperone; GO:0051082|unfolded protein binding	ko:K04077|groEL,HSPD1	ko03018|RNA degradation	1764	XP_009252354.1	XP_009252354.1 hypothetical protein FPSE_00959 [Fusarium pseudograminearum CS3096]	sp|Q5B041|HSP60_EMENI	sp|Q5B041|HSP60_EMENI Heat shock protein 60 OS=Emericella nidulans (strain FGSC A4 / ATCC 38163 / CBS 112.46 / NRRL 194 / M139) GN=hsp60 PE=1 SV=1	_	_	_	_	_	PF00118.21|Cpn60_TCP1|TCP-1/cpn60 chaperonin family|ESU12318|m.12798:54-558
FGSG_06399	1.618676179	0.657429978	1.287011396	0.000646819	0.00108498	up	yes	1.591926864	1.573446774	1.690654897	0.726038756	0.619518177	0.626733001	3	5265316	5266074	+	FGSG_06399	--	--	--	--	--	--	669	XP_011325063.1	XP_011325063.1 hypothetical protein FGSG_06399 [Fusarium graminearum PH-1]	_	_	_	_	_	_	_	_
FGSG_06428	4.419647592	2.152808077	1.034286278	0.000238814	0.000417769	up	yes	5.360733585	4.073323482	3.824885709	1.889776977	2.364355782	2.204291471	3	5347874	5348320	-	FGSG_06428	--	--	--	--	--	--	447	XP_011325094.1	XP_011325094.1 hypothetical protein FGSG_06428 [Fusarium graminearum PH-1]	_	_	_	_	_	_	_	PF13238.3|AAA_18|AAA domain|ESU12518|m.13088:6-137
FGSG_06526	1700.985099	616.5542887	1.464055748	0	0	up	yes	1698.090749	1715.291322	1689.573227	605.71176	624.3531757	619.5979304	4	327224	329049	+	FGSG_06526	--	--	--	--	--	--	1663	XP_011326137.1	XP_011326137.1 hypothetical protein FGSG_06526 [Fusarium graminearum PH-1]	_	_	_	_	_	_	_	_
FGSG_06566	68.56007926	29.84583516	1.199566264	1.69E-188	2.50E-187	up	yes	69.86566545	66.53024921	69.28432311	30.63727289	29.7019377	29.19829488	4	438637	440435	+	FGSG_06566	--	GO:0006839|mitochondrial transport; GO:0015741|fumarate transport; GO:0015744|succinate transport	GO:0005743|mitochondrial inner membrane; GO:0016021|integral component of membrane	GO:0005469|succinate:fumarate antiporter activity	ko:K15100|SLC25A1,CTP	--	1604	XP_011326178.1	XP_011326178.1 succinate/fumarate transporter [Fusarium graminearum PH-1]	sp|P33303|SFC1_YEAST	sp|P33303|SFC1_YEAST Succinate/fumarate mitochondrial transporter OS=Saccharomyces cerevisiae (strain ATCC 204508 / S288c) GN=SFC1 PE=1 SV=2	_	_	_	_	_	PF00153.24|Mito_carr|Mitochondrial carrier protein|ESU12671|m.1185:14-106;PF00153.24|Mito_carr|Mitochondrial carrier protein|ESU12671|m.1185:117-209;PF00153.24|Mito_carr|Mitochondrial carrier protein|ESU12671|m.1185:218-310
FGSG_06572	172.2256553	73.1230033	1.235789318	0	0	up	yes	172.54355	177.2961292	166.8372866	71.88837107	72.07925224	75.40138659	4	460873	463610	-	FGSG_06572	--	GO:0009432|SOS response	GO:0005576|extracellular region	GO:0004252|serine-type endopeptidase activity	--	--	2643	XP_011326187.1	XP_011326187.1 hypothetical protein FGSG_06572 [Fusarium graminearum PH-1]	sp|P29141|SUBV_BACSU	sp|P29141|SUBV_BACSU Minor extracellular protease vpr OS=Bacillus subtilis (strain 168) GN=vpr PE=1 SV=1	_	_	_	_	_	PF00082.19|Peptidase_S8|Subtilase family|ESU12680|m.1196:154-571;PF06280.9|fn3_5|Fn3-like domain|ESU12680|m.1196:613-725
FGSG_06580	251.3873201	39.26350652	2.678340952	0	0	up	yes	252.7506015	252.3854356	249.0259233	40.89156067	38.16751856	38.73144033	4	479814	486748	-	FGSG_06580	--	GO:0006633|fatty acid biosynthetic process; GO:2001295|malonyl-CoA biosynthetic process	GO:0000329|fungal-type vacuole membrane; GO:0005737|cytoplasm; GO:0005829|cytosol	GO:0003989|acetyl-CoA carboxylase activity; GO:0004075|biotin carboxylase activity; GO:0005524|ATP binding; GO:0046872|metal ion binding	ko:K11262|ACACA	ko00061|Fatty acid biosynthesis; ko00254|Aflatoxin biosynthesis; ko00620|Pyruvate metabolism; ko00640|Propanoate metabolism; ko01100|Metabolic pathways; ko01110|Biosynthesis of secondary metabolites; ko01212|Fatty acid metabolism	6846	XP_011326196.1	XP_011326196.1 acetyl-CoA carboxylase [Fusarium graminearum PH-1]	sp|P78820|ACAC_SCHPO	sp|P78820|ACAC_SCHPO Acetyl-CoA carboxylase OS=Schizosaccharomyces pombe (strain 972 / ATCC 24843) GN=cut6 PE=1 SV=2	_	_	_	_	_	PF08326.9|ACC_central|Acetyl-CoA carboxylase, central region|ESU12689|m.1206:771-1513;PF01039.19|Carboxyl_trans|Carboxyl transferase domain|ESU12689|m.1206:1615-2166;PF02786.14|CPSase_L_D2|Carbamoyl-phosphate synthase L chain, ATP binding domain|ESU12689|m.1206:234-416;PF00289.19|Biotin_carb_N|Biotin carboxylase, N-terminal domain|ESU12689|m.1206:63-184;PF02785.16|Biotin_carb_C|Biotin carboxylase…
FGSG_06610	696.982947	124.8811945	2.480472294	0	0	up	yes	686.1267757	700.8719619	703.9501033	122.298771	125.3100495	127.0347631	4	576659	579000	+	FGSG_06610	--	GO:0016042|lipid catabolic process	GO:0005576|extracellular region	GO:0003993|acid phosphatase activity; GO:0004630|phospholipase D activity; GO:0046872|metal ion binding; GO:0070290|N-acylphosphatidylethanolamine-specific phospholipase D activity	ko:K01113|phoD	ko00790|Folate biosynthesis; ko01100|Metabolic pathways	1896	XP_011326228.1	XP_011326228.1 hypothetical protein FGSG_06610 [Fusarium graminearum PH-1]	sp|Q8KRU5|PLD_STRCW	sp|Q8KRU5|PLD_STRCW Phospholipase D OS=Streptomyces chromofuscus GN=pld PE=1 SV=2	_	_	_	_	_	PF09423.7|PhoD|PhoD-like phosphatase|ESU12721|m.1258:198-552;PF16655.2|PhoD_N|PhoD-like phosphatase, N-terminal domain|ESU12721|m.1258:65-185
FGSG_06612	24.04323717	4.856054237	2.305406764	2.10E-189	3.13E-188	up	yes	23.76150235	24.40167696	23.9665322	4.754076722	5.05267355	4.761412439	4	582843	584439	-	FGSG_06612	--	GO:0033609|oxalate metabolic process	GO:0005737|cytoplasm	GO:0045735|nutrient reservoir activity; GO:0046564|oxalate decarboxylase activity; GO:0046872|metal ion binding	--	--	1497	XP_011326230.1	XP_011326230.1 hypothetical protein FGSG_06612 [Fusarium graminearum PH-1]	sp|O34714|OXDC_BACSU	sp|O34714|OXDC_BACSU Oxalate decarboxylase OxdC OS=Bacillus subtilis (strain 168) GN=oxdC PE=1 SV=1	_	_	_	_	_	PF00190.19|Cupin_1|Cupin|ESU12723|m.1261:160-289;PF00190.19|Cupin_1|Cupin|ESU12723|m.1261:343-469;PF07883.8|Cupin_2|Cupin domain|ESU12723|m.1261:185-255;PF07883.8|Cupin_2|Cupin domain|ESU12723|m.1261:365-438
FGSG_06629	2.121374316	0.604166247	1.795082851	9.94E-05	0.000179876	up	yes	2.476742029	2.337720606	1.549660314	0.130965939	0.738955519	0.942577283	4	638409	639101	-	FGSG_06629	--	--	--	--	--	--	645	XP_011326250.1	XP_011326250.1 hypothetical protein FGSG_06629 [Fusarium graminearum PH-1]	_	_	_	_	_	_	_	_
FGSG_06633	38.00013201	15.70721151	1.274038753	8.91E-115	9.49E-114	up	yes	38.02307821	38.06479798	37.91251984	16.06610992	16.25970411	14.79582049	4	659624	661379	+	FGSG_06633	--	GO:0006198|cAMP catabolic process; GO:0043949|regulation of cAMP-mediated signaling; GO:0046069|cGMP catabolic process; GO:1902660|negative regulation of glucose mediated signaling pathway; GO:2000480|negative regulation of cAMP-dependent protein kinase activity	GO:0042597|periplasmic space	GO:0004115|3',5'-cyclic-AMP phosphodiesterase activity; GO:0047555|3',5'-cyclic-GMP phosphodiesterase activity	--	--	1509	XP_011326256.1	XP_011326256.1 hypothetical protein FGSG_06633 [Fusarium graminearum PH-1]	sp|Q8ZD92|CPDP_YERPE	sp|Q8ZD92|CPDP_YERPE Probable 3',5'-cyclic-nucleotide phosphodiesterase OS=Yersinia pestis GN=cpdP PE=3 SV=1	_	_	_	_	_	PF02112.12|PDEase_II|cAMP phosphodiesterases class-II|ESU12749|m.1297:38-363;PF02112.12|PDEase_II|cAMP phosphodiesterases class-II|ESU12749|m.1297:441-497
FGSG_06642	124.4021315	40.67777715	1.6124598	2.91E-257	5.20E-256	up	yes	118.1775286	128.2416474	126.7872186	38.73996181	40.49142276	42.8019469	4	689258	690220	-	FGSG_06642	--	GO:0016024|CDP-diacylglycerol biosynthetic process; GO:0046474|glycerophospholipid biosynthetic process	GO:0005811|lipid droplet; GO:0016021|integral component of membrane	GO:0003841|1-acylglycerol-3-phosphate O-acyltransferase activity	ko:K13509|AGPAT1_2	ko00561|Glycerolipid metabolism; ko00564|Glycerophospholipid metabolism; ko01100|Metabolic pathways; ko01110|Biosynthesis of secondary metabolites	912	XP_011326266.1	XP_011326266.1 hypothetical protein FGSG_06642 [Fusarium graminearum PH-1]	sp|P33333|PLSC_YEAST	sp|P33333|PLSC_YEAST Probable 1-acyl-sn-glycerol-3-phosphate acyltransferase OS=Saccharomyces cerevisiae (strain ATCC 204508 / S288c) GN=SLC1 PE=1 SV=1	_	_	_	_	_	PF01553.18|Acyltransferase|Acyltransferase|ESU12759|m.1314:99-216
FGSG_06682	54.1074931	26.30509719	1.040204287	3.87E-33	1.89E-32	up	yes	53.73912642	54.73378085	53.84957203	26.05139404	24.85658148	28.00731605	4	847636	848091	-	FGSG_06682	--	--	--	--	--	--	381	XP_011326314.1	XP_011326314.1 hypothetical protein FGSG_06682 [Fusarium graminearum PH-1]	_	_	_	_	_	_	_	_
FGSG_06688	81.10409278	35.72228122	1.182724569	3.83E-261	6.89E-260	up	yes	83.50500245	79.81579742	79.99147849	35.12299706	36.23128621	35.81256039	4	860411	862568	+	FGSG_06688	--	GO:0019432|triglyceride biosynthetic process	GO:0005789|endoplasmic reticulum membrane; GO:0009941|chloroplast envelope; GO:0016021|integral component of membrane	GO:0004144|diacylglycerol O-acyltransferase activity	ko:K11155|DGAT1	ko00561|Glycerolipid metabolism; ko01100|Metabolic pathways	1995	XP_011326321.1	XP_011326321.1 hypothetical protein FGSG_06688 [Fusarium graminearum PH-1]	sp|K7LC65|DAT1C_SOYBN	sp|K7LC65|DAT1C_SOYBN Diacylglycerol O-acyltransferase 1C OS=Glycine max GN=DGAT1C PE=2 SV=1	_	_	_	_	_	PF03062.16|MBOAT|MBOAT, membrane-bound O-acyltransferase family|ESU12814|m.1389:190-477
FGSG_06696	2.507116333	1.09784523	1.184015549	1.91E-20	7.14E-20	up	yes	2.663148817	2.407328948	2.450871232	1.224022274	1.03386357	1.035649845	4	880002	884194	-	FGSG_06696	--	--	--	--	ko:K14862|URB2	--	4089	XP_011326329.1	XP_011326329.1 hypothetical protein FGSG_06696 [Fusarium graminearum PH-1]	_	_	_	_	_	_	_	PF10441.6|Urb2|Urb2/Npa2 family|ESU12822|m.1401:1146-1361
FGSG_06750	27.5071121	13.56993193	1.01885282	5.79E-81	4.89E-80	up	yes	26.8043904	28.53908291	27.177863	13.91755799	13.88973112	12.90250668	4	1070838	1073614	-	FGSG_06750	--	--	--	--	--	--	2226	XP_011326394.1	XP_011326394.1 hypothetical protein FGSG_06750 [Fusarium graminearum PH-1]	_	_	_	_	_	_	_	PF04082.15|Fungal_trans|Fungal specific transcription factor domain|ESU12887|m.1490:261-455;PF00172.15|Zn_clus|Fungal Zn(2)-Cys(6) binuclear cluster domain|ESU12887|m.1490:25-55
FGSG_06752	143.2212557	58.53303086	1.290777006	0	0	up	yes	141.0259833	143.3558663	145.2819175	59.44260035	58.95324009	57.20325213	4	1079417	1081336	+	FGSG_06752	--	GO:0006540|glutamate decarboxylation to succinate; GO:0009450|gamma-aminobutyric acid catabolic process	GO:0005737|cytoplasm; GO:0005739|mitochondrion; GO:0005829|cytosol	GO:0004777|succinate-semialdehyde dehydrogenase (NAD+) activity; GO:0009013|succinate-semialdehyde dehydrogenase [NAD(P)+] activity; GO:0051287|NAD binding	ko:K00135|gabD	ko00250|Alanine, aspartate and glutamate metabolism; ko00310|Lysine degradation; ko00350|Tyrosine metabolism; ko00650|Butanoate metabolism; ko00760|Nicotinate and nicotinamide metabolism; ko01100|Metabolic pathways	1695	XP_011326396.1	XP_011326396.1 succinate-semialdehyde dehydrogenase [Fusarium graminearum PH-1]	sp|Q9US47|SSDH1_SCHPO	sp|Q9US47|SSDH1_SCHPO Putative succinate-semialdehyde dehydrogenase C1002.12c [NADP(+)] OS=Schizosaccharomyces pombe (strain 972 / ATCC 24843) GN=SPAC1002.12c PE=3 SV=2	_	_	_	_	_	PF00171.19|Aldedh|Aldehyde dehydrogenase family|ESU12889|m.1495:22-484
FGSG_06779	111.3888983	49.35341691	1.174220799	3.48E-237	5.89E-236	up	yes	114.0987145	109.9775041	110.0904763	47.6008612	49.97693834	50.48245118	4	1197446	1198815	-	FGSG_06779	--	--	--	--	--	--	1370	EYB26126.1	EYB26126.1 hypothetical protein FG05_30378 [Fusarium graminearum]	_	_	_	_	_	_	_	_
FGSG_06815	9.66981635	4.727573653	1.030831304	2.33E-27	1.03E-26	up	yes	9.861102521	9.497255427	9.651091103	4.317510468	4.523216937	5.341993554	4	1329143	1331491	-	FGSG_06815	--	GO:0035445|borate transmembrane transport; GO:0051453|regulation of intracellular pH; GO:0098656|anion transmembrane transport	GO:0000324|fungal-type vacuole; GO:0005774|vacuolar membrane; GO:0005886|plasma membrane; GO:0005887|integral component of plasma membrane	GO:0005452|inorganic anion exchanger activity; GO:0008509|anion transmembrane transporter activity; GO:0046715|active borate transmembrane transporter activity	--	--	2025	XP_011326469.1	XP_011326469.1 hypothetical protein FGSG_06815 [Fusarium graminearum PH-1]	sp|Q9HGM6|YHW5_SCHPO	sp|Q9HGM6|YHW5_SCHPO Putative transporter C543.05c OS=Schizosaccharomyces pombe (strain 972 / ATCC 24843) GN=SPBC543.05c PE=3 SV=1	_	_	_	_	_	PF00955.18|HCO3_cotransp|HCO3- transporter family|ESU12962|m.1602:30-200;PF00955.18|HCO3_cotransp|HCO3- transporter family|ESU12962|m.1602:208-465
FGSG_06888	3.015575975	1.000806432	1.581703063	9.01E-14	2.74E-13	up	yes	3.072112708	2.534933974	3.439681243	0.920539439	1.248686541	0.833193315	4	1584402	1585961	+	FGSG_06888	--	GO:0030245|cellulose catabolic process	GO:0005886|plasma membrane; GO:0031225|anchored component of membrane	GO:0052861|glucan endo-1,3-beta-glucanase activity, C-3 substituted reducing group; GO:0052862|glucan endo-1,4-beta-glucanase activity, C-3 substituted reducing group	--	--	1560	XP_011326553.1	XP_011326553.1 hypothetical protein FGSG_06888 [Fusarium graminearum PH-1]	sp|B0XTU6|EGLX_ASPFC	sp|B0XTU6|EGLX_ASPFC Probable endo-1,3(4)-beta-glucanase AFUB_029980 OS=Neosartorya fumigata (strain CEA10 / CBS 144.89 / FGSC A1163) GN=AFUB_029980 PE=3 SV=1	_	_	_	_	_	_
FGSG_06889	3.971297508	1.421006321	1.476208638	3.74E-06	7.60E-06	up	yes	2.882959272	4.228181123	4.802752129	1.165763696	1.583914626	1.513340642	4	1586838	1587412	+	FGSG_06889	--	--	--	--	--	--	471	XP_011326554.1	XP_011326554.1 hypothetical protein FGSG_06889 [Fusarium graminearum PH-1]	_	_	_	_	_	_	_	PF01124.15|MAPEG|MAPEG family|ESU13047|m.1734:20-149
FGSG_06896	122.9631794	36.3682827	1.757194351	0	0	up	yes	123.8371014	121.1203922	123.9320446	36.29393595	37.2529967	35.55791545	4	1611266	1612740	+	FGSG_06896	--	--	--	--	--	--	1290	XP_011326562.1	XP_011326562.1 hypothetical protein FGSG_06896 [Fusarium graminearum PH-1]	_	_	_	_	_	_	_	PF01151.15|ELO|GNS1/SUR4 family|ESU13055|m.1743:51-254;PF01151.15|ELO|GNS1/SUR4 family|ESU13055|m.1743:324-367
FGSG_06952	1.14758455	0.536836509	1.0819361	5.99E-05	0.000110613	up	yes	1.046967957	1.28963318	1.106152512	0.461349158	0.622478736	0.526681632	4	1805405	1807798	-	FGSG_06952	--	--	--	--	--	--	1831	XP_011326626.1	XP_011326626.1 hypothetical protein FGSG_06952 [Fusarium graminearum PH-1]	_	_	_	_	_	_	_	_
FGSG_06987	1306.78732	379.888479	1.78234956	0	0	up	yes	1327.640327	1291.279213	1301.44242	382.6427173	371.9491825	385.073537	4	1939681	1940226	+	FGSG_06987	--	--	--	--	--	--	546	XP_009256124.1	XP_009256124.1 hypothetical protein FPSE_04731 [Fusarium pseudograminearum CS3096]	_	_	_	_	_	_	_	_
FGSG_07010	1.685076798	0.296936206	2.465339898	8.45E-11	2.26E-10	up	yes	1.38239755	1.979360802	1.693472043	0.241226205	0.301267251	0.348315163	4	2021373	2022397	+	FGSG_07010	--	--	--	--	--	--	963	XP_011326697.1	XP_011326697.1 hypothetical protein FGSG_07010 [Fusarium graminearum PH-1]	_	_	_	_	_	_	_	PF13668.3|Ferritin_2|Ferritin-like domain|ESU13190|m.1937:50-183
FGSG_07039	143.3570314	71.61542385	1.001169625	2.68E-285	5.22E-284	up	yes	140.4110362	147.3135134	142.3465447	71.06036184	70.0736708	73.7122389	4	2113814	2115932	+	FGSG_07039	--	--	--	--	--	--	2050	SCB65170.1	SCB65170.1 unnamed protein product [Fusarium graminearum]	_	_	_	_	_	_	_	_
FGSG_07041	115.8201785	50.75874685	1.189998628	8.13E-253	1.44E-251	up	yes	117.8902716	116.8412148	112.7290491	51.59372666	50.07370436	50.60880954	4	2119128	2120494	-	FGSG_07041	--	--	--	--	ko:K15414|C1QBP	--	1309	XP_011326734.1	XP_011326734.1 hypothetical protein FGSG_07041 [Fusarium graminearum PH-1]	_	_	_	_	_	_	_	PF02330.13|MAM33|Mitochondrial glycoprotein|ESU13227|m.1982:65-288
FGSG_07052	122.4470916	57.27636786	1.09601255	7.56E-88	6.71E-87	up	yes	125.7011484	116.2438299	125.3962966	56.27108085	59.25788773	56.300135	4	2159065	2159596	-	FGSG_07052	--	GO:0006351|transcription, DNA-templated; GO:0006355|regulation of transcription, DNA-templated; GO:0009405|pathogenesis	GO:0005634|nucleus	GO:0003676|nucleic acid binding; GO:0046872|metal ion binding	--	--	477	XP_011326747.1	XP_011326747.1 hypothetical protein FGSG_07052, partial [Fusarium graminearum PH-1]	sp|B0YDH7|MTFA_ASPFC	sp|B0YDH7|MTFA_ASPFC C2H2 finger domain transcription factor mtfA OS=Neosartorya fumigata (strain CEA10 / CBS 144.89 / FGSC A1163) GN=mtfA PE=4 SV=1	_	_	_	_	_	PF00096.23|zf-C2H2|Zinc finger, C2H2 type|ESU13240|m.2001:90-112;PF13894.3|zf-C2H2_4|C2H2-type zinc finger|ESU13240|m.2001:90-112;PF12874.4|zf-met|Zinc-finger of C2H2 type|ESU13240|m.2001:91-112
FGSG_07097	143.1144494	45.46259437	1.654200921	0	0	up	yes	141.8455286	146.2652032	141.2326164	45.69938504	44.74941407	45.938984	4	2326619	2329082	+	FGSG_07097	--	--	--	--	--	--	2415	PCD40508.1	PCD40508.1 hypothetical protein FGRA07_01779 [Fusarium graminearum]	_	_	_	_	_	_	_	PF00046.26|Homeobox|Homeobox domain|ESU13292|m.2071:68-119
FGSG_07116	102.5758002	32.08515228	1.676403738	0	0	up	yes	105.9982772	101.9856983	99.74342509	32.97814884	30.88910898	32.38819904	4	2396850	2398566	-	FGSG_07116	--	--	--	--	--	--	1380	XP_011326819.1	XP_011326819.1 hypothetical protein FGSG_07116 [Fusarium graminearum PH-1]	_	_	_	_	_	_	_	PF00536.27|SAM_1|SAM domain (Sterile alpha motif)|ESU13312|m.2101:11-58;PF09011.7|HMG_box_2|HMG-box domain|ESU13312|m.2101:131-168;PF00505.16|HMG_box|HMG (high mobility group) box|ESU13312|m.2101:129-169;PF07647.14|SAM_2|SAM domain (Sterile alpha motif)|ESU13312|m.2101:9-59
FGSG_07117	139.5486272	69.25155685	1.010744589	1.06E-57	7.31E-57	up	yes	132.3783894	138.5257135	147.7417787	72.36786136	67.20411598	68.18269321	4	2405607	2407248	+	FGSG_07117	--	--	--	--	--	--	321	XP_011326821.1	XP_011326821.1 hypothetical protein FGSG_07117 [Fusarium graminearum PH-1]	_	_	_	_	_	_	_	_
FGSG_07130	1537.227779	519.2797496	1.565728685	0	0	up	yes	1525.19331	1552.806838	1533.68319	506.1440766	524.7129338	526.9822385	4	2459954	2461170	+	FGSG_07130	--	--	--	--	--	--	1217	XP_011326837.1	XP_011326837.1 hypothetical protein FGSG_07130 [Fusarium graminearum PH-1]	_	_	_	_	_	_	_	_
FGSG_07211	59.65661692	23.27860061	1.357300027	2.06E-104	2.05E-103	up	yes	58.86672954	60.28980839	59.81331283	24.12688622	23.07904644	22.62986916	4	2760578	2761382	+	FGSG_07211	--	--	--	--	--	--	730	XP_009254563.1	XP_009254563.1 hypothetical protein FPSE_03169 [Fusarium pseudograminearum CS3096]	_	_	_	_	_	_	_	_
FGSG_07258	11.49250681	1.352912776	3.077183171	0	0	up	yes	11.85253686	11.79289722	10.83208636	1.311586536	1.351522849	1.395628942	4	2914445	2929225	+	FGSG_07258	--	GO:0000027|ribosomal large subunit assembly; GO:0006364|rRNA processing	GO:0005634|nucleus; GO:0005654|nucleoplasm; GO:0005730|nucleolus	GO:0005524|ATP binding; GO:0016887|ATPase activity	ko:K14572|MDN1,REA1	ko03008|Ribosome biogenesis in eukaryotes	14781	XP_011326996.1	XP_011326996.1 hypothetical protein FGSG_07258 [Fusarium graminearum PH-1]	sp|Q12019|MDN1_YEAST	sp|Q12019|MDN1_YEAST Midasin OS=Saccharomyces cerevisiae (strain ATCC 204508 / S288c) GN=MDN1 PE=1 SV=1	_	_	_	_	_	PF07728.11|AAA_5|AAA domain (dynein-related subfamily)|ESU13489|m.2328:304-439;PF07728.11|AAA_5|AAA domain (dynein-related subfamily)|ESU13489|m.2328:638-688;PF07728.11|AAA_5|AAA domain (dynein-related subfamily)|ESU13489|m.2328:808-896;PF07728.11|AAA_5|AAA domain (dynein-related subfamily)|ESU13489|m.2328:1087-1222;PF07728.11|AAA_5|AAA domain (dynein-related subfamily)|ESU13489|m.2328:1378-1424;…
FGSG_07263	44.7420951	17.02618121	1.393353244	1.23E-169	1.70E-168	up	yes	44.2381802	45.36424084	44.62386426	16.61169413	16.47266517	17.99418432	4	2942645	2944494	+	FGSG_07263	--	--	--	GO:0016491|oxidoreductase activity	ko:K03885|ndh	ko00190|Oxidative phosphorylation	1687	XP_011327001.1	XP_011327001.1 hypothetical protein FGSG_07263 [Fusarium graminearum PH-1]	sp|Q55CD9|NDH_DICDI	sp|Q55CD9|NDH_DICDI Probable NADH dehydrogenase OS=Dictyostelium discoideum GN=DDB_G0270104 PE=3 SV=2	_	_	_	_	_	PF07992.11|Pyr_redox_2|Pyridine nucleotide-disulphide oxidoreductase|ESU13494|m.2343:40-396;PF00070.24|Pyr_redox|Pyridine nucleotide-disulphide oxidoreductase|ESU13494|m.2343:207-291
FGSG_07266	66.51187691	31.44742373	1.080428351	3.94E-200	6.02E-199	up	yes	65.15133026	65.84347927	68.5408212	32.27273666	30.89270564	31.1768289	4	2949404	2951693	-	FGSG_07266	--	GO:0006782|protoporphyrinogen IX biosynthetic process	GO:0005759|mitochondrial matrix	GO:0003870|5-aminolevulinate synthase activity; GO:0030170|pyridoxal phosphate binding	ko:K00643|E2.3.1.37,ALAS	ko00260|Glycine, serine and threonine metabolism; ko00860|Porphyrin and chlorophyll metabolism; ko01100|Metabolic pathways; ko01110|Biosynthesis of secondary metabolites	2217	XP_011327004.1	XP_011327004.1 5-aminolevulinate synthase [Fusarium graminearum PH-1]	sp|Q7RVY5|HEM1_NEUCR	sp|Q7RVY5|HEM1_NEUCR 5-aminolevulinate synthase, mitochondrial OS=Neurospora crassa (strain ATCC 24698 / 74-OR23-1A / CBS 708.71 / DSM 1257 / FGSC 987) GN=alv-1 PE=3 SV=2	_	_	_	_	_	PF00155.18|Aminotran_1_2|Aminotransferase class I and II|ESU13497|m.2347:184-539
FGSG_07277	1.932050976	0.590384998	1.693621236	2.50E-13	7.44E-13	up	yes	1.814679444	2.016603288	1.964870195	0.725436334	0.508467686	0.537250975	4	2991214	2993268	-	FGSG_07277	--	GO:0006083|acetate metabolic process; GO:0006097|glyoxylate cycle; GO:0019605|butyrate metabolic process	GO:0005777|peroxisome	GO:0003987|acetate-CoA ligase activity; GO:0047760|butyrate-CoA ligase activity	--	--	1834	XP_011327018.1	XP_011327018.1 hypothetical protein FGSG_07277 [Fusarium graminearum PH-1]	sp|Q8VZF1|AEE7_ARATH	sp|Q8VZF1|AEE7_ARATH Acetate/butyrate--CoA ligase AAE7, peroxisomal OS=Arabidopsis thaliana GN=AAE7 PE=1 SV=1	_	_	_	_	_	PF00501.25|AMP-binding|AMP-binding enzyme|ESU13511|m.2369:35-466;PF13193.3|AMP-binding_C|AMP-binding enzyme C-terminal domain|ESU13511|m.2369:476-552
FGSG_07304	137.3237923	35.72603589	1.942235145	0	0	up	yes	142.1583583	135.5167105	134.2963082	36.32843144	37.34436212	33.50531412	4	3071602	3072384	+	FGSG_07304	--	GO:0030148|sphingolipid biosynthetic process; GO:0030497|fatty acid elongation; GO:0042761|very long-chain fatty acid biosynthetic process	GO:0005783|endoplasmic reticulum; GO:0030176|integral component of endoplasmic reticulum membrane	GO:0018812|3-hydroxyacyl-CoA dehydratase activity; GO:0102158|very-long-chain 3-hydroxyacyl-CoA dehydratase activity; GO:0102343|3-hydroxy-arachidoyl-CoA dehydratase activity; GO:0102344|3-hydroxy-behenoyl-CoA dehydratase activity; GO:0102345|3-hydroxy-lignoceroyl-CoA dehydratase activity	ko:K10703|PHS1,PAS2	ko00062|Fatty acid elongation; ko01040|Biosynthesis of unsaturated fatty acids; ko01110|Biosynthesis of secondary metabolites; ko01212|Fatty acid metabolism	672	XP_011327050.1	XP_011327050.1 hypothetical protein FGSG_07304 [Fusarium graminearum PH-1]	sp|O14346|HACD_SCHPO	sp|O14346|HACD_SCHPO Probable very-long-chain (3R)-3-hydroxyacyl-CoA dehydratase OS=Schizosaccharomyces pombe (strain 972 / ATCC 24843) GN=SPBC19C2.15c PE=3 SV=2	_	_	_	_	_	PF04387.11|PTPLA|Protein tyrosine phosphatase-like protein, PTPLA|ESU13543|m.2410:66-213
FGSG_07375	312.8323067	56.69371048	2.463920578	0	0	up	yes	315.6288999	309.7459222	313.122098	58.53159545	57.95486049	53.5946755	4	3339260	3341494	+	FGSG_07375	--	--	GO:0005576|extracellular region; GO:0042597|periplasmic space	GO:0004035|alkaline phosphatase activity; GO:0046872|metal ion binding	--	--	2036	XP_011327140.1	XP_011327140.1 hypothetical protein FGSG_07375 [Fusarium graminearum PH-1]	sp|Q02QC9|PPBH_PSEAB	sp|Q02QC9|PPBH_PSEAB Alkaline phosphatase H OS=Pseudomonas aeruginosa (strain UCBPP-PA14) GN=phoA PE=1 SV=1	_	_	_	_	_	PF00245.17|Alk_phosphatase|Alkaline phosphatase|ESU13633|m.2539:165-645;PF01663.19|Phosphodiest|Type I phosphodiesterase / nucleotide pyrophosphatase|ESU13633|m.2539:424-491
FGSG_07399	15.13208917	7.308707131	1.048903549	1.13E-24	4.68E-24	up	yes	16.3787772	13.83379563	15.18369467	7.106143594	7.169528251	7.650449547	4	3409669	3410771	-	FGSG_07399	--	GO:0000469|cleavage involved in rRNA processing	GO:0005730|nucleolus; GO:1990904|ribonucleoprotein complex	--	ko:K14795|RRP36	--	1055	XP_011327167.1	XP_011327167.1 hypothetical protein FGSG_07399 [Fusarium graminearum PH-1]	sp|C7YTL6|RRP36_NECH7	sp|C7YTL6|RRP36_NECH7 rRNA biogenesis protein RRP36 OS=Nectria haematococca (strain 77-13-4 / ATCC MYA-4622 / FGSC 9596 / MPVI) GN=RRP36 PE=3 SV=1	_	_	_	_	_	PF06102.9|DUF947|Domain of unknown function (DUF947)|ESU13660|m.2575:159-322
FGSG_07435	3.259968332	0.915253537	1.821356014	4.42E-12	1.25E-11	up	yes	3.609163523	3.540396993	2.63034448	0.891659771	0.805889895	1.048210944	4	3516988	3517887	+	FGSG_07435	--	--	--	--	--	--	900	XP_011327207.1	XP_011327207.1 hypothetical protein FGSG_07435 [Fusarium graminearum PH-1]	_	_	_	_	_	_	_	_
FGSG_07450	78.84285372	38.50397935	1.033780774	0	0	up	yes	78.58147237	78.10531841	79.84177039	38.83732266	38.27395809	38.40065731	4	3552163	3555687	-	FGSG_07450	--	--	--	--	--	--	3417	XP_011327222.1	XP_011327222.1 hypothetical protein FGSG_07450 [Fusarium graminearum PH-1]	_	_	_	_	_	_	_	PF12349.5|Sterol-sensing|Sterol-sensing domain of SREBP cleavage-activation|ESU13715|m.2660:312-460;PF02460.15|Patched|Patched family|ESU13715|m.2660:305-450
FGSG_07467	697.284355	204.3954422	1.770334194	0	0	up	yes	691.5376282	690.8732733	709.4421636	202.8768918	206.2241413	204.0852935	4	3603104	3605612	+	FGSG_07467	--	GO:0006334|nucleosome assembly	GO:0000790|nuclear chromatin; GO:0005634|nucleus; GO:0005737|cytoplasm; GO:0005829|cytosol	GO:0042393|histone binding	ko:K11279|NAP1L1,NRP	--	2207	XP_011327240.1	XP_011327240.1 hypothetical protein FGSG_07467 [Fusarium graminearum PH-1]	sp|P78920|YGNB_SCHPO	sp|P78920|YGNB_SCHPO Putative nucleosome assembly protein C2D10.11C OS=Schizosaccharomyces pombe (strain 972 / ATCC 24843) GN=SPBC2D10.11c PE=2 SV=2	_	_	_	_	_	PF00956.15|NAP|Nucleosome assembly protein (NAP)|ESU13733|m.2688:88-349
FGSG_07478	113.3997935	51.39972128	1.141432134	1.71E-147	2.15E-146	up	yes	117.0429703	108.5198708	114.6365393	47.64753891	53.82956121	52.72206373	4	3635076	3636374	+	FGSG_07478	--	--	--	--	--	--	1245	XP_011327251.1	XP_011327251.1 hypothetical protein FGSG_07478 [Fusarium graminearum PH-1]	_	_	_	_	_	_	_	_
FGSG_07491	223.7391831	80.80551634	1.469178197	0	0	up	yes	225.9165001	219.8810994	225.4199497	77.65821966	80.15653232	84.60179703	4	3668274	3669652	-	FGSG_07491	--	GO:0006629|lipid metabolic process	GO:0005576|extracellular region	GO:0008081|phosphoric diester hydrolase activity	ko:K01126|E3.1.4.46,glpQ,ugpQ	ko00564|Glycerophospholipid metabolism	1379	XP_011327266.1	XP_011327266.1 hypothetical protein FGSG_07491 [Fusarium graminearum PH-1]	sp|D4AIS9|A4177_ARTBC	sp|D4AIS9|A4177_ARTBC Extracellular protein ARB_04177 OS=Arthroderma benhamiae (strain ATCC MYA-4681 / CBS 112371) GN=ARB_04177 PE=1 SV=1	_	_	_	_	_	PF03009.14|GDPD|Glycerophosphoryl diester phosphodiesterase family|ESU13759|m.2722:77-403
FGSG_07492	6.864942435	2.846518405	1.267089808	5.36E-16	1.76E-15	up	yes	7.183350096	6.653962384	6.757514824	2.508522326	2.614212684	3.416820205	4	3670296	3671490	-	FGSG_07492	--	--	--	--	--	--	1086	XP_011327267.1	XP_011327267.1 hypothetical protein FGSG_07492 [Fusarium graminearum PH-1]	_	_	_	_	_	_	_	PF00704.25|Glyco_hydro_18|Glycosyl hydrolases family 18|ESU13760|m.2723:15-334
FGSG_07503	3.382936039	1.294250078	1.379313714	2.75E-08	6.43E-08	up	yes	2.958330756	3.454363782	3.736113579	1.015998653	1.281827816	1.584923765	4	3709070	3710208	+	FGSG_07503	--	GO:0045493|xylan catabolic process; GO:0071555|cell wall organization	--	GO:0016810|hydrolase activity, acting on carbon-nitrogen (but not peptide) bonds; GO:0046555|acetylxylan esterase activity; GO:0046872|metal ion binding	--	--	873	XP_011327279.1	XP_011327279.1 hypothetical protein FGSG_07503 [Fusarium graminearum PH-1]	sp|B5ZA76|PGDAE_HELPG	sp|B5ZA76|PGDAE_HELPG Peptidoglycan deacetylase OS=Helicobacter pylori (strain G27) GN=pgdA PE=1 SV=1	_	_	_	_	_	PF01522.18|Polysacc_deac_1|Polysaccharide deacetylase|ESU13772|m.2739:40-145
FGSG_07505	0.774533749	0.295700514	1.359716534	0.000158221	0.000281754	up	yes	0.774667257	0.683798552	0.865135439	0.320580762	0.314578869	0.251941909	4	3713782	3715422	-	FGSG_07505	--	--	--	GO:0004040|amidase activity	ko:K01426|E3.5.1.4,amiE	ko00330|Arginine and proline metabolism; ko00360|Phenylalanine metabolism; ko00380|Tryptophan metabolism	1581	XP_011327281.1	XP_011327281.1 hypothetical protein FGSG_07505 [Fusarium graminearum PH-1]	sp|P95896|AMID_SULSO	sp|P95896|AMID_SULSO Amidase OS=Sulfolobus solfataricus (strain ATCC 35092 / DSM 1617 / JCM 11322 / P2) GN=SSO2122 PE=1 SV=1	_	_	_	_	_	PF01425.18|Amidase|Amidase|ESU13774|m.2742:96-511
FGSG_07511	17.3216621	7.778454244	1.154001081	1.04E-20	3.90E-20	up	yes	15.38560436	19.99162395	16.58775798	7.447107614	7.254342578	8.633912541	4	3726689	3727465	-	FGSG_07511	--	--	--	--	--	--	777	XP_011327287.1	XP_011327287.1 hypothetical protein FGSG_07511 [Fusarium graminearum PH-1]	_	_	_	_	_	_	_	_
FGSG_07512	422.4790107	123.9684912	1.768823965	0	0	up	yes	409.2398295	427.4692363	430.7279662	122.6807878	120.8549404	128.3697453	4	3728690	3730847	+	FGSG_07512	--	--	--	--	--	--	1452	XP_011327288.1	XP_011327288.1 hypothetical protein FGSG_07512 [Fusarium graminearum PH-1]	_	_	_	_	_	_	_	_
FGSG_07523	25.6464336	10.08919311	1.34508061	3.91E-42	2.23E-41	up	yes	24.80446557	27.51750868	24.61732654	10.37863093	10.27288218	9.616066214	4	3761884	3762729	-	FGSG_07523	--	--	--	--	--	--	702	XP_011327299.1	XP_011327299.1 hypothetical protein FGSG_07523 [Fusarium graminearum PH-1]	_	_	_	_	_	_	_	_
FGSG_07556	3.012297948	0.701639767	2.086426857	1.10E-17	3.79E-17	up	yes	3.005288387	3.085805203	2.945800255	0.782157693	0.712691744	0.610069862	4	3867767	3869076	+	FGSG_07556	--	--	GO:0005576|extracellular region	GO:0004791|thioredoxin-disulfide reductase activity	--	--	1134	XP_011327335.1	XP_011327335.1 hypothetical protein FGSG_07556 [Fusarium graminearum PH-1]	sp|D4APQ6|TRXR_ARTBC	sp|D4APQ6|TRXR_ARTBC Probable thioredoxin reductase ARB_06224 OS=Arthroderma benhamiae (strain ATCC MYA-4681 / CBS 112371) GN=ARB_06224 PE=1 SV=1	_	_	_	_	_	PF07992.11|Pyr_redox_2|Pyridine nucleotide-disulphide oxidoreductase|ESU13828|m.2821:37-320
FGSG_07565	5.301829191	1.044457785	2.332707417	7.01E-35	3.55E-34	up	yes	5.122240027	5.055176068	5.728071479	0.860530208	0.844419415	1.428423732	4	3889496	3891172	-	FGSG_07565	--	--	GO:0005829|cytosol	GO:0008483|transaminase activity; GO:0030170|pyridoxal phosphate binding	--	--	1497	XP_011327345.1	XP_011327345.1 hypothetical protein FGSG_07565 [Fusarium graminearum PH-1]	sp|O94562|YGD3_SCHPO	sp|O94562|YGD3_SCHPO Uncharacterized aminotransferase C1771.03c OS=Schizosaccharomyces pombe (strain 972 / ATCC 24843) GN=SPBC1773.03c PE=3 SV=1	_	_	_	_	_	PF00202.18|Aminotran_3|Aminotransferase class-III|ESU13838|m.2833:19-423
FGSG_07567	185.5976399	66.08854753	1.48956562	0	0	up	yes	189.0447933	179.5274538	188.2206725	69.15194196	65.15227986	63.96142076	4	3894277	3896147	+	FGSG_07567	--	GO:0055085|transmembrane transport	GO:0016021|integral component of membrane	GO:0005524|ATP binding	--	--	1785	XP_011327347.1	XP_011327347.1 hypothetical protein FGSG_07567 [Fusarium graminearum PH-1]	sp|P47159|YJ94_YEAST	sp|P47159|YJ94_YEAST Uncharacterized membrane protein YJR124C OS=Saccharomyces cerevisiae (strain ATCC 204508 / S288c) GN=YJR124C PE=1 SV=1	_	_	_	_	_	PF07690.13|MFS_1|Major Facilitator Superfamily|ESU13840|m.2837:74-473
FGSG_07579	4.754940391	2.049210999	1.210366502	1.24E-05	2.44E-05	up	yes	4.554272349	5.615056322	4.095492501	1.713542842	2.181356108	2.252734047	4	3923088	3923789	-	FGSG_07579	--	--	--	--	--	--	456	XP_011327359.1	XP_011327359.1 hypothetical protein FGSG_07579 [Fusarium graminearum PH-1]	_	_	_	_	_	_	_	_
FGSG_07596	262.9306489	73.33210503	1.842023611	0	0	up	yes	268.5309974	259.7796219	260.4813275	75.78025495	72.47421703	71.74184313	4	3967340	3970937	-	FGSG_07596	--	--	--	GO:0003958|NADPH-hemoprotein reductase activity; GO:0005506|iron ion binding; GO:0010181|FMN binding; GO:0020037|heme binding; GO:0070330|aromatase activity	ko:K14338|cypD_E,CYP102A2_3	ko00071|Fatty acid degradation; ko00380|Tryptophan metabolism	3338	XP_011327379.1	XP_011327379.1 hypothetical protein FGSG_07596 [Fusarium graminearum PH-1]	sp|Q9HGE0|FUM6_GIBM7	sp|Q9HGE0|FUM6_GIBM7 Bifunctional cytochrome P450/NADPH--P450 reductase OS=Gibberella moniliformis (strain M3125 / FGSC 7600) GN=FUM6 PE=2 SV=1	_	_	_	_	_	PF00067.19|p450|Cytochrome P450|ESU13872|m.2875:14-455;PF00667.17|FAD_binding_1|FAD binding domain|ESU13872|m.2875:680-880;PF00258.22|Flavodoxin_1|Flavodoxin|ESU13872|m.2875:503-632;PF00175.18|NAD_binding_1|Oxidoreductase NAD-binding domain|ESU13872|m.2875:916-1016
FGSG_07597	12.49903391	5.638768937	1.146961979	1.16E-23	4.70E-23	up	yes	11.69410746	13.19281338	12.61018089	5.631535393	5.201037309	6.083734109	4	3971762	3972880	-	FGSG_07597	--	--	--	--	--	--	1020	XP_011327380.1	XP_011327380.1 hypothetical protein FGSG_07597 [Fusarium graminearum PH-1]	_	_	_	_	_	_	_	_
FGSG_07598	313.0596784	122.6328619	1.352020519	0	0	up	yes	314.1711621	308.9087781	316.099095	128.928801	119.2744787	119.695306	4	3973652	3975199	+	FGSG_07598	--	--	--	--	--	--	1494	XP_011327381.1	XP_011327381.1 hypothetical protein FGSG_07598 [Fusarium graminearum PH-1]	_	_	_	_	_	_	_	PF07247.9|AATase|Alcohol acetyltransferase|ESU13874|m.2877:80-471;PF03007.13|WES_acyltransf|Wax ester synthase-like Acyl-CoA acyltransferase domain|ESU13874|m.2877:51-196
FGSG_07602	45.19732557	13.76851054	1.71413663	1.77E-80	1.49E-79	up	yes	48.07287479	42.08172766	45.43737426	12.94226558	14.71468604	13.64858001	4	3985856	3986495	+	FGSG_07602	--	--	--	--	--	--	576	XP_011327385.1	XP_011327385.1 hypothetical protein FGSG_07602 [Fusarium graminearum PH-1]	_	_	_	_	_	_	_	PF12973.4|Cupin_7|ChrR Cupin-like domain|ESU13878|m.2883:60-147
FGSG_07659	6.94758665	2.901695778	1.256727344	1.07E-26	4.70E-26	up	yes	7.118167861	7.395606226	6.328985864	2.93108924	2.876213571	2.897784522	4	4121228	4123037	+	FGSG_07659	--	GO:0006631|fatty acid metabolic process; GO:0006633|fatty acid biosynthetic process; GO:0090410|malonate catabolic process	GO:0005739|mitochondrion	GO:0005524|ATP binding; GO:0016878|acid-thiol ligase activity; GO:0090409|malonyl-CoA synthetase activity	--	--	1758	XP_011327450.1	XP_011327450.1 hypothetical protein FGSG_07659 [Fusarium graminearum PH-1]	sp|Q3URE1|ACSF3_MOUSE	sp|Q3URE1|ACSF3_MOUSE Acyl-CoA synthetase family member 3, mitochondrial OS=Mus musculus GN=Acsf3 PE=1 SV=2	_	_	_	_	_	PF00501.25|AMP-binding|AMP-binding enzyme|ESU13943|m.2967:24-439;PF13193.3|AMP-binding_C|AMP-binding enzyme C-terminal domain|ESU13943|m.2967:480-557
FGSG_07672	209.7581567	103.4344976	1.019938783	1.43E-284	2.78E-283	up	yes	208.0650127	211.3487837	209.8606738	99.17388702	103.7632864	107.3663193	4	4158642	4160033	-	FGSG_07672	--	--	--	--	--	--	1392	XP_011327464.1	XP_011327464.1 hypothetical protein FGSG_07672 [Fusarium graminearum PH-1]	_	_	_	_	_	_	_	PF09995.6|DUF2236|Uncharacterized protein conserved in bacteria (DUF2236)|ESU13957|m.2984:111-352
FGSG_07678	8617.884253	4108.084414	1.068866057	0	0	up	yes	8679.661574	8569.988594	8604.00259	4047.698134	4118.110478	4158.44463	4	4174363	4175729	+	FGSG_07678	--	GO:0071555|cell wall organization	GO:0005886|plasma membrane; GO:0031225|anchored component of membrane	GO:0003993|acid phosphatase activity	--	--	1317	XP_011327473.1	XP_011327473.1 hypothetical protein FGSG_07678 [Fusarium graminearum PH-1]	sp|Q8X176|PHOA_ASPFU	sp|Q8X176|PHOA_ASPFU Acid phosphatase OS=Neosartorya fumigata (strain ATCC MYA-4609 / Af293 / CBS 101355 / FGSC A1100) GN=phoA PE=1 SV=1	_	_	_	_	_	PF04185.11|Phosphoesterase|Phosphoesterase family|ESU13966|m.2993:94-315
FGSG_07679	667.0051427	310.7309111	1.10200732	0	0	up	yes	682.6720672	686.7137578	631.6296031	302.6950274	313.5764794	315.9212266	4	4176257	4177194	+	FGSG_07679	--	GO:0006826|iron ion transport; GO:0006828|manganese ion transport; GO:0006874|cellular calcium ion homeostasis; GO:0006879|cellular iron ion homeostasis; GO:0006880|intracellular sequestering of iron ion; GO:0030026|cellular manganese ion homeostasis; GO:0071281|cellular response to iron ion	GO:0000139|Golgi membrane; GO:0000324|fungal-type vacuole; GO:0000329|fungal-type vacuole membrane; GO:0005794|Golgi apparatus; GO:0016021|integral component of membrane	GO:0005384|manganese ion transmembrane transporter activity; GO:0015093|ferrous iron transmembrane transporter activity	--	--	834	XP_011327474.1	XP_011327474.1 hypothetical protein FGSG_07679 [Fusarium graminearum PH-1]	sp|P47818|CCC1_YEAST	sp|P47818|CCC1_YEAST Protein CCC1 OS=Saccharomyces cerevisiae (strain ATCC 204508 / S288c) GN=CCC1 PE=1 SV=1	_	_	_	_	_	PF01988.16|VIT1|VIT family|ESU13967|m.2995:32-271
FGSG_07689	2.461977711	0.609859697	1.995652125	1.00E-30	4.72E-30	up	yes	2.41720895	2.554270623	2.414453559	0.488160731	0.603983525	0.737434835	4	4200350	4203619	-	FGSG_07689	--	GO:0005975|carbohydrate metabolic process	GO:0009341|beta-galactosidase complex	GO:0004565|beta-galactosidase activity; GO:0030246|carbohydrate binding	ko:K01190|lacZ	ko00052|Galactose metabolism; ko00511|Other glycan degradation; ko00600|Sphingolipid metabolism; ko01100|Metabolic pathways	2985	XP_011327485.1	XP_011327485.1 hypothetical protein FGSG_07689 [Fusarium graminearum PH-1]	sp|P00723|BGAL_KLULA	sp|P00723|BGAL_KLULA Beta-galactosidase OS=Kluyveromyces lactis (strain ATCC 8585 / CBS 2359 / DSM 70799 / NBRC 1267 / NRRL Y-1140 / WM37) GN=LAC4 PE=1 SV=2	_	_	_	_	_	PF02836.14|Glyco_hydro_2_C|Glycosyl hydrolases family 2, TIM barrel domain|ESU13978|m.3007:313-620;PF02929.14|Bgal_small_N|Beta galactosidase small chain|ESU13978|m.3007:748-982;PF02837.15|Glyco_hydro_2_N|Glycosyl hydrolases family 2, sugar binding domain|ESU13978|m.3007:35-204;PF16353.2|DUF4981|Domain of unknown function(DUF4981)|ESU13978|m.3007:628-718;PF00703.18|Glyco_hydro_2|Glycosyl hydrolas…
FGSG_07707	1.765723521	0.537624468	1.697148159	8.79E-07	1.87E-06	up	yes	2.052341962	1.244670818	2.000157781	0.571952813	0.626003758	0.414916832	4	4248461	4249517	+	FGSG_07707	--	--	--	--	--	--	960	XP_011327508.1	XP_011327508.1 hypothetical protein FGSG_07707 [Fusarium graminearum PH-1]	_	_	_	_	_	_	_	PF13460.3|NAD_binding_10|NAD(P)H-binding|ESU14001|m.3035:8-175;PF01118.21|Semialdhyde_dh|Semialdehyde dehydrogenase, NAD binding domain|ESU14001|m.3035:4-90
FGSG_07709	0.935111084	0.324726524	1.497501032	3.54E-06	7.23E-06	up	yes	0.984547478	1.112135121	0.708650652	0.401615044	0.284624912	0.287939615	4	4251830	4253772	+	FGSG_07709	--	--	--	--	--	--	1893	XP_011327510.1	XP_011327510.1 hypothetical protein FGSG_07709 [Fusarium graminearum PH-1]	_	_	_	_	_	_	_	_
FGSG_07728	5.22412615	0.81651822	2.662830168	1.64E-16	5.46E-16	up	yes	7.464946768	4.520032877	3.687398803	0.888151026	0.516458144	1.04494549	4	4308947	4309641	+	FGSG_07728	--	--	--	--	--	--	642	XP_011327533.1	XP_011327533.1 hypothetical protein FGSG_07728 [Fusarium graminearum PH-1]	_	_	_	_	_	_	_	_
FGSG_07790	2.098742787	0.919307135	1.182155745	6.33E-05	0.000116755	up	yes	1.828968001	1.890233675	2.577026686	0.832363762	0.886790039	1.038767603	4	4498287	4499304	+	FGSG_07790	--	--	--	--	--	--	888	XP_011327608.1	XP_011327608.1 hypothetical protein FGSG_07790 [Fusarium graminearum PH-1]	_	_	_	_	_	_	_	PF00010.23|HLH|Helix-loop-helix DNA-binding domain|ESU14101|m.3160:202-267
FGSG_07880	2.898045918	0.660661789	2.116392737	3.56E-15	1.13E-14	up	yes	3.199379929	2.528854995	2.965902829	0.50405718	0.511676124	0.966252064	4	4762836	4764096	+	FGSG_07880	--	GO:0009086|methionine biosynthetic process	--	GO:0003871|5-methyltetrahydropteroyltriglutamate-homocysteine S-methyltransferase activity; GO:0008270|zinc ion binding	--	--	1215	XP_011327712.1	XP_011327712.1 hypothetical protein FGSG_07880 [Fusarium graminearum PH-1]	sp|P42319|YXJH_BACSU	sp|P42319|YXJH_BACSU Uncharacterized protein YxjH OS=Bacillus subtilis (strain 168) GN=yxjH PE=4 SV=4	_	_	_	_	_	PF01717.15|Meth_synt_2|Cobalamin-independent synthase, Catalytic domain|ESU14205|m.3296:182-376
FGSG_07885	3.447154953	1.327499919	1.370046464	3.11E-06	6.37E-06	up	yes	2.924326955	2.579722768	4.837415135	1.510373477	1.535028372	0.937097907	4	4772988	4773815	-	FGSG_07885	--	--	--	GO:0018112|proline racemase activity	--	--	783	XP_011327717.1	XP_011327717.1 hypothetical protein FGSG_07885 [Fusarium graminearum PH-1]	sp|Q81UH1|Y901_BACAN	sp|Q81UH1|Y901_BACAN Uncharacterized protein BA_0901/GBAA_0901/BAS0853 OS=Bacillus anthracis GN=BA_0901 PE=1 SV=1	_	_	_	_	_	PF05544.8|Pro_racemase|Proline racemase|ESU14210|m.3301:1-257
FGSG_07890	74.92981665	35.80291809	1.065252371	2.11E-130	2.41E-129	up	yes	75.77878014	73.22044208	75.79022771	35.31349207	34.16072666	37.93453554	4	4784186	4785759	-	FGSG_07890	--	GO:0006633|fatty acid biosynthetic process; GO:0006636|unsaturated fatty acid biosynthetic process	GO:0016021|integral component of membrane	GO:0016491|oxidoreductase activity; GO:0102985|Delta12-fatty-acid desaturase activity	ko:K10256|FAD2	ko01040|Biosynthesis of unsaturated fatty acids; ko01212|Fatty acid metabolism	1391	XP_009262435.1	XP_009262435.1 hypothetical protein FPSE_11043 [Fusarium pseudograminearum CS3096]	sp|Q9Y8H5|FAD12_MORAP	sp|Q9Y8H5|FAD12_MORAP Delta(12) fatty acid desaturase OS=Mortierella alpina PE=1 SV=2	_	_	_	_	_	PF00487.21|FA_desaturase|Fatty acid desaturase|ESU14215|m.3308:86-369
FGSG_07891	107.0820189	34.98358981	1.61368839	0	0	up	yes	107.1023309	107.3039154	106.8398103	34.14758279	34.98190113	35.82128553	4	4787640	4790245	-	FGSG_07891	--	--	--	--	--	--	2475	XP_011327723.1	XP_011327723.1 hypothetical protein FGSG_07891 [Fusarium graminearum PH-1]	_	_	_	_	_	_	_	PF13641.3|Glyco_tranf_2_3|Glycosyltransferase like family 2|ESU14216|m.3310:302-536;PF13632.3|Glyco_trans_2_3|Glycosyl transferase family group 2|ESU14216|m.3310:403-590;PF00535.23|Glycos_transf_2|Glycosyl transferase family 2|ESU14216|m.3310:306-483;PF13506.3|Glyco_transf_21|Glycosyl transferase family 21|ESU14216|m.3310:398-535;PF03552.11|Cellulose_synt|Cellulose synthase|ESU14216|m.3310:459-616
FGSG_07892	122.3133356	42.40914754	1.527912119	0	0	up	yes	124.31573	120.024467	122.5998098	42.09551818	42.75247604	42.37944842	4	4791430	4792995	+	FGSG_07892	--	--	--	--	--	--	1348	XP_011327724.1	XP_011327724.1 hypothetical protein FGSG_07892 [Fusarium graminearum PH-1]	_	_	_	_	_	_	_	PF01670.13|Glyco_hydro_12|Glycosyl hydrolase family 12|ESU14217|m.3312:191-335
FGSG_07894	5221.257298	2097.040906	1.316038134	0	0	up	yes	5286.485734	5188.136485	5189.149674	2084.578557	2117.220568	2089.323594	4	4797347	4799393	+	FGSG_07894	--	GO:0006817|phosphate ion transport	GO:0005887|integral component of plasma membrane	GO:0005315|inorganic phosphate transmembrane transporter activity; GO:0015293|symporter activity; GO:0022857|transmembrane transporter activity	ko:K08176|PHO84	--	1902	XP_011327726.1	XP_011327726.1 hypothetical protein FGSG_07894 [Fusarium graminearum PH-1]	sp|Q7RVX9|PHO5_NEUCR	sp|Q7RVX9|PHO5_NEUCR Repressible high-affinity phosphate permease OS=Neurospora crassa (strain ATCC 24698 / 74-OR23-1A / CBS 708.71 / DSM 1257 / FGSC 987) GN=pho-5 PE=1 SV=2	_	_	_	_	_	PF00083.21|Sugar_tr|Sugar (and other) transporter|ESU14219|m.3314:55-539;PF07690.13|MFS_1|Major Facilitator Superfamily|ESU14219|m.3314:103-486
FGSG_07925	569.1409913	128.2259009	2.150011224	0	0	up	yes	580.3374669	549.3769576	577.7085496	128.0253928	128.1474299	128.50488	4	4877860	4878957	+	FGSG_07925	--	--	--	--	--	--	979	XP_011327763.1	XP_011327763.1 hypothetical protein FGSG_07925 [Fusarium graminearum PH-1]	_	_	_	_	_	_	_	PF11563.5|Protoglobin|Protoglobin|ESU14256|m.3361:19-197
FGSG_07934	1.834619422	0.337358636	2.408825323	6.29E-40	3.48E-39	up	yes	1.745798989	1.990682309	1.767376967	0.264222872	0.432126847	0.315726188	4	4911960	4916467	+	FGSG_07934	--	--	--	--	--	--	4316	XP_011327775.1	XP_011327775.1 hypothetical protein FGSG_07934 [Fusarium graminearum PH-1]	_	_	_	_	_	_	_	_
FGSG_07953	1009.966463	326.0691478	1.631027581	0	0	up	yes	1022.80198	1008.762587	998.3348225	326.4430642	326.0259457	325.7384336	4	4993771	4996644	+	FGSG_07953	--	GO:0000002|mitochondrial genome maintenance; GO:0006099|tricarboxylic acid cycle	GO:0005829|cytosol; GO:0042645|mitochondrial nucleoid	GO:0003690|double-stranded DNA binding; GO:0003697|single-stranded DNA binding; GO:0003994|aconitate hydratase activity; GO:0046872|metal ion binding; GO:0051539|4 iron, 4 sulfur cluster binding	ko:K01681|ACO,acnA	ko00020|Citrate cycle (TCA cycle); ko00630|Glyoxylate and dicarboxylate metabolism; ko01100|Metabolic pathways; ko01110|Biosynthesis of secondary metabolites; ko01130|Biosynthesis of antibiotics; ko01200|Carbon metabolism; ko01210|2-Oxocarboxylic acid metabolism; ko01230|Biosynthesis of amino acids	2551	XP_011327798.1	XP_011327798.1 aconitate hydratase [Fusarium graminearum PH-1]	sp|D4AT77|ACON_ARTBC	sp|D4AT77|ACON_ARTBC Aconitate hydratase, mitochondrial OS=Arthroderma benhamiae (strain ATCC MYA-4681 / CBS 112371) GN=ARB_07441 PE=1 SV=1	_	_	_	_	_	PF00330.17|Aconitase|Aconitase family (aconitate hydratase)|ESU14291|m.3416:74-510;PF00694.16|Aconitase_C|Aconitase C-terminal domain|ESU14291|m.3416:589-718
FGSG_07988	2.218519629	1.099734745	1.005870791	0.001134229	0.001857588	up	yes	2.255774672	2.373844949	2.025939265	0.921721133	1.516308514	0.861174588	2	3201800	3202578	+	FGSG_07988	--	GO:0000905|sporocarp development involved in asexual reproduction; GO:0043935|sexual sporulation resulting in formation of a cellular spore; GO:0070787|conidiophore development; GO:0070790|phialide development	GO:0005576|extracellular region; GO:0005618|cell wall	--	--	--	779	XP_011320849.1	XP_011320849.1 hypothetical protein FGSG_07988 [Fusarium graminearum PH-1]	sp|Q5ATP7|PHIA_EMENI	sp|Q5ATP7|PHIA_EMENI Cell wall protein phiA OS=Emericella nidulans (strain FGSC A4 / ATCC 38163 / CBS 112.46 / NRRL 194 / M139) GN=phiA PE=2 SV=1	_	_	_	_	_	_
FGSG_08004	1.008857898	0.160042062	2.582989287	1.53E-13	4.60E-13	up	yes	0.958449375	1.170437796	0.897686522	0.138221416	0.096881174	0.245023596	2	3152444	3154789	+	FGSG_08004	--	--	--	--	--	--	2139	XP_011320829.1	XP_011320829.1 hypothetical protein FGSG_08004 [Fusarium graminearum PH-1]	_	_	_	_	_	_	_	PF14033.3|DUF4246|Protein of unknown function (DUF4246)|ESU15404|m.7332:133-650
FGSG_08053	0.624725457	0.227573498	1.417758798	0.000559123	0.000942069	up	yes	0.482799579	0.591752069	0.799624722	0.270313699	0.110522043	0.301884752	2	3017484	3019756	-	FGSG_08053	--	GO:0008152|metabolic process	GO:0005737|cytoplasm	GO:0004065|arylsulfatase activity; GO:0008081|phosphoric diester hydrolase activity; GO:0046872|metal ion binding	ko:K01130|E3.1.6.1,aslA	ko00600|Sphingolipid metabolism	1875	XP_011320771.1	XP_011320771.1 arylsulfatase [Fusarium graminearum PH-1]	sp|P51691|ARS_PSEAE	sp|P51691|ARS_PSEAE Arylsulfatase OS=Pseudomonas aeruginosa (strain ATCC 15692 / DSM 22644 / CIP 104116 / JCM 14847 / LMG 12228 / 1C / PRS 101 / PAO1) GN=atsA PE=1 SV=3	_	_	_	_	_	PF00884.20|Sulfatase|Sulfatase|ESU15346|m.7255:12-445
FGSG_08080	1.331923745	0.642037589	1.041275652	0.001635817	0.002636898	up	yes	0.917366989	1.413362467	1.665041778	0.439963703	0.763824214	0.72232485	2	2955362	2956609	+	FGSG_08080	--	--	--	--	--	--	1248	XP_011320742.1	XP_011320742.1 hypothetical protein FGSG_08080 [Fusarium graminearum PH-1]	_	_	_	_	_	_	_	_
FGSG_08081	2.185424579	0.787158702	1.461561098	1.89E-08	4.45E-08	up	yes	2.426468475	2.168487921	1.961317342	0.892320749	0.618081018	0.851074338	2	2951672	2952989	+	FGSG_08081	--	GO:0016114|terpenoid biosynthetic process	--	GO:0016491|oxidoreductase activity; GO:0046872|metal ion binding	--	--	1207	XP_011320741.1	XP_011320741.1 hypothetical protein FGSG_08081 [Fusarium graminearum PH-1]	sp|D7PHZ1|VRTI_PENAE	sp|D7PHZ1|VRTI_PENAE Oxidoreductase vrtI OS=Penicillium aethiopicum GN=vrtI PE=1 SV=1	_	_	_	_	_	PF03171.17|2OG-FeII_Oxy|2OG-Fe(II) oxygenase superfamily|ESU15316|m.7217:207-303
FGSG_08122	4016.292173	968.8139476	2.051561385	0	0	up	yes	4038.71467	3927.583221	4082.578629	992.6395459	953.6787968	960.1235002	2	2844486	2845320	+	FGSG_08122	--	--	--	--	--	--	778	XP_011320696.1	XP_011320696.1 hypothetical protein FGSG_08122 [Fusarium graminearum PH-1]	_	_	_	_	_	_	_	_
FGSG_08150	1.813989849	0.621235871	1.530846604	1.28E-10	3.42E-10	up	yes	1.714123056	2.002770991	1.725075501	0.584500515	0.635900743	0.643306356	2	2744485	2746146	-	FGSG_08150	--	GO:0009395|phospholipid catabolic process	GO:0005576|extracellular region	GO:0004622|lysophospholipase activity	ko:K13333|PLB	ko00564|Glycerophospholipid metabolism	1662	XP_011320663.1	XP_011320663.1 hypothetical protein FGSG_08150 [Fusarium graminearum PH-1]	sp|Q9UVX1|PLB3_CANAX	sp|Q9UVX1|PLB3_CANAX Lysophospholipase 3 OS=Candida albicans GN=PLB3 PE=3 SV=2	_	_	_	_	_	PF01735.15|PLA2_B|Lysophospholipase catalytic domain|ESU15238|m.7114:96-553
FGSG_08172	287.2945759	113.8055559	1.335883217	2.38E-306	4.87E-305	up	yes	283.6158862	284.1516414	294.1162002	116.0773439	115.9119045	109.4274194	2	2692756	2693450	-	FGSG_08172	--	--	--	--	--	--	578	XP_011320640.1	XP_011320640.1 hypothetical protein FGSG_08172 [Fusarium graminearum PH-1]	_	_	_	_	_	_	_	_
FGSG_08175	1.277747765	0.471485499	1.419285783	4.24E-05	7.94E-05	up	yes	0.824243342	1.228925214	1.780074738	0.364894302	0.596771289	0.452790905	2	2684899	2686385	-	FGSG_08175	--	--	--	--	--	--	1389	XP_011320637.1	XP_011320637.1 hypothetical protein FGSG_08175 [Fusarium graminearum PH-1]	_	_	_	_	_	_	_	_
FGSG_08256	6.883924485	2.332688077	1.55716062	2.32E-24	9.58E-24	up	yes	6.206429673	8.014281349	6.431062433	2.453373904	2.045538947	2.499151378	2	2459635	2461034	-	FGSG_08256	--	--	--	--	--	--	1317	XP_011320546.1	XP_011320546.1 hypothetical protein FGSG_08256 [Fusarium graminearum PH-1]	_	_	_	_	_	_	_	PF07690.13|MFS_1|Major Facilitator Superfamily|ESU15121|m.6969:3-357
FGSG_08289	0.827148572	0.344892018	1.238103558	0.000728375	0.001215938	up	yes	0.88116406	0.849242349	0.751039306	0.42483192	0.201715279	0.408128856	2	2359107	2360770	-	FGSG_08289	--	--	GO:0005576|extracellular region	GO:0004222|metalloendopeptidase activity; GO:0046872|metal ion binding	ko:K19305|NPII	--	1541	XP_011320504.1	XP_011320504.1 hypothetical protein FGSG_08289 [Fusarium graminearum PH-1]	sp|E3QWD3|NPIIA_COLGM	sp|E3QWD3|NPIIA_COLGM Neutral protease 2 homolog MGG_10927 OS=Colletotrichum graminicola (strain M1.001 / M2 / FGSC 10212) GN=GLRG_10315 PE=3 SV=1	_	_	_	_	_	PF02102.12|Peptidase_M35|Deuterolysin metalloprotease (M35) family|ESU15079|m.6914:6-375;PF14521.3|Aspzincin_M35|Lysine-specific metallo-endopeptidase|ESU15079|m.6914:235-374
FGSG_08312	18.8852993	8.406772721	1.166688306	1.07E-152	1.38E-151	up	yes	19.10052684	19.14758044	18.40779064	8.356412037	8.577653602	8.286252525	2	2284943	2289741	+	FGSG_08312	--	--	GO:0005774|vacuolar membrane; GO:0005886|plasma membrane; GO:0016021|integral component of membrane	GO:0005524|ATP binding; GO:0042626|ATPase-coupled transmembrane transporter activity	--	--	4554	XP_011320479.1	XP_011320479.1 hypothetical protein FGSG_08312 [Fusarium graminearum PH-1]	sp|I1RL06|ZRA1_GIBZE	sp|I1RL06|ZRA1_GIBZE ZEB2-regulated ABC transporter 1 OS=Gibberella zeae (strain PH-1 / ATCC MYA-4620 / FGSC 9075 / NRRL 31084) GN=ZRA1 PE=2 SV=1	_	_	_	_	_	PF01061.21|ABC2_membrane|ABC-2 type transporter|ESU15054|m.6875:507-717;PF01061.21|ABC2_membrane|ABC-2 type transporter|ESU15054|m.6875:1187-1401;PF00005.24|ABC_tran|ABC transporter|ESU15054|m.6875:182-341;PF00005.24|ABC_tran|ABC transporter|ESU15054|m.6875:887-1038;PF06422.9|PDR_CDR|CDR ABC transporter|ESU15054|m.6875:731-819;PF14510.3|ABC_trans_N|ABC-transporter extracellular N-terminal|ESU1505…
FGSG_08358	155.0555864	63.73533937	1.282486775	0	0	up	yes	154.7810525	155.3977166	154.9879901	63.69379537	63.63796386	63.87425889	2	2146658	2148206	+	FGSG_08358	--	GO:0006559|L-phenylalanine catabolic process; GO:0006572|tyrosine catabolic process	--	GO:0004411|homogentisate 1,2-dioxygenase activity; GO:0046872|metal ion binding	ko:K00451|HGD,hmgA	ko00350|Tyrosine metabolism; ko01100|Metabolic pathways	1495	XP_011320422.1	XP_011320422.1 homogentisate 1,2-dioxygenase [Fusarium graminearum PH-1]	sp|Q00667|HGD_EMENI	sp|Q00667|HGD_EMENI Homogentisate 1,2-dioxygenase OS=Emericella nidulans (strain FGSC A4 / ATCC 38163 / CBS 112.46 / NRRL 194 / M139) GN=hmgA PE=2 SV=1	_	_	_	_	_	PF04209.10|HgmA|homogentisate 1,2-dioxygenase|ESU14997|m.6803:13-455
FGSG_08375	16.92085633	2.730634932	2.627072873	5.82E-95	5.49E-94	up	yes	17.58664112	16.23199104	16.94393683	2.267297608	2.966465873	2.958141315	2	2090714	2091746	+	FGSG_08375	--	GO:0006839|mitochondrial transport	GO:0005743|mitochondrial inner membrane; GO:0016021|integral component of membrane	GO:0015367|oxoglutarate:malate antiporter activity	ko:K15104|SLC25A11,OGC	--	978	XP_011320402.1	XP_011320402.1 hypothetical protein FGSG_08375 [Fusarium graminearum PH-1]	sp|P0C582|M2OM_NEUCR	sp|P0C582|M2OM_NEUCR Putative mitochondrial 2-oxoglutarate/malate carrier protein OS=Neurospora crassa (strain ATCC 24698 / 74-OR23-1A / CBS 708.71 / DSM 1257 / FGSC 987) GN=mic-33 PE=3 SV=1	_	_	_	_	_	PF00153.24|Mito_carr|Mitochondrial carrier protein|ESU14977|m.6780:38-120;PF00153.24|Mito_carr|Mitochondrial carrier protein|ESU14977|m.6780:135-229;PF00153.24|Mito_carr|Mitochondrial carrier protein|ESU14977|m.6780:237-319
FGSG_08425	34.50588105	16.07248466	1.101769999	2.10E-96	2.00E-95	up	yes	33.23579782	34.97585669	35.30598863	16.50660669	16.50215934	15.20868793	2	1926033	1928001	-	FGSG_08425	--	GO:0006552|leucine catabolic process; GO:0009646|response to absence of light; GO:0022904|respiratory electron transport chain	GO:0005739|mitochondrion; GO:0017133|mitochondrial electron transfer flavoprotein complex; GO:0031305|integral component of mitochondrial inner membrane	GO:0004174|electron-transferring-flavoprotein dehydrogenase activity; GO:0009055|electron transfer activity; GO:0043783|oxidoreductase activity, oxidizing metal ions with flavin as acceptor; GO:0046872|metal ion binding; GO:0048039|ubiquinone binding; GO:0051539|4 iron, 4 sulfur cluster binding	ko:K00311|ETFDH	--	1905	XP_011320349.1	XP_011320349.1 hypothetical protein FGSG_08425 [Fusarium graminearum PH-1]	sp|Q08822|ETFD_YEAST	sp|Q08822|ETFD_YEAST Probable electron transfer flavoprotein-ubiquinone oxidoreductase, mitochondrial OS=Saccharomyces cerevisiae (strain ATCC 204508 / S288c) GN=CIR2 PE=1 SV=1	_	_	_	_	_	PF05187.10|ETF_QO|Electron transfer flavoprotein-ubiquinone oxidoreductase, 4Fe-4S|ESU14924|m.6692:528-631;PF13450.3|NAD_binding_8|NAD(P)-binding Rossmann-like domain|ESU14924|m.6692:91-137
FGSG_08448	481.6139707	229.6079435	1.068671812	0	0	up	yes	483.3223262	477.4783917	484.041194	232.5886002	225.6380376	230.5971927	2	1847987	1850450	-	FGSG_08448	--	GO:0031396|regulation of protein ubiquitination; GO:0042493|response to drug	--	--	ko:K20062|ART4_5_7	--	2275	XP_011320320.1	XP_011320320.1 hypothetical protein FGSG_08448 [Fusarium graminearum PH-1]	sp|Q6SIF1|CRED_EMENI	sp|Q6SIF1|CRED_EMENI HECT-type ubiquitin ligase-interacting protein creD OS=Emericella nidulans (strain FGSC A4 / ATCC 38163 / CBS 112.46 / NRRL 194 / M139) GN=creD PE=1 SV=1	_	_	_	_	_	PF02752.19|Arrestin_C|Arrestin (or S-antigen), C-terminal domain|ESU14895|m.6653:185-337;PF00339.26|Arrestin_N|Arrestin (or S-antigen), N-terminal domain|ESU14895|m.6653:38-167
FGSG_08456	298.9729835	130.4901315	1.196012116	0	0	up	yes	297.7018285	296.436498	302.780624	126.7849149	131.7774196	132.9080601	2	1825753	1827255	-	FGSG_08456	--	GO:0006351|transcription, DNA-templated; GO:0018298|protein-chromophore linkage	GO:0005634|nucleus	GO:0003700|DNA-binding transcription factor activity; GO:0008270|zinc ion binding; GO:0009881|photoreceptor activity; GO:0043565|sequence-specific DNA binding	--	--	1401	SCB65602.1	SCB65602.1 unnamed protein product [Fusarium graminearum]	sp|Q01371|WC1_NEUCR	sp|Q01371|WC1_NEUCR White collar 1 protein OS=Neurospora crassa (strain ATCC 24698 / 74-OR23-1A / CBS 708.71 / DSM 1257 / FGSC 987) GN=wc-1 PE=1 SV=2	_	_	_	_	_	PF13426.4|PAS_9|PAS domain|ESU14887|m.6643:105-211
FGSG_08459	404.9721146	167.9961631	1.269344038	0	0	up	yes	409.18295	400.1851848	405.5482089	167.1203543	168.9650295	167.9031053	2	1809387	1811137	-	FGSG_08459	--	--	--	--	ko:K20246|EGT1	ko00340|Histidine metabolism	1550	XP_011320308.1	XP_011320308.1 hypothetical protein FGSG_08459 [Fusarium graminearum PH-1]	_	_	_	_	_	_	_	PF10017.6|Methyltransf_33|Histidine-specific methyltransferase, SAM-dependent|ESU14883|m.6638:219-335
FGSG_08462	148.7761442	31.24400269	2.251127308	0	0	up	yes	152.0841631	148.2490138	145.9952556	31.3928835	30.90086561	31.43825896	2	1798494	1800046	-	FGSG_08462	--	--	--	--	ko:K00306|PIPOX	ko00260|Glycine, serine and threonine metabolism; ko00310|Lysine degradation; ko01100|Metabolic pathways; ko04146|Peroxisome	1299	XP_011320305.1	XP_011320305.1 hypothetical protein FGSG_08462 [Fusarium graminearum PH-1]	_	_	_	_	_	_	_	PF01266.21|DAO|FAD dependent oxidoreductase|ESU14880|m.6635:6-386
FGSG_08511	18.5025902	6.827302844	1.437007532	7.23E-56	4.86E-55	up	yes	17.32185584	19.77007401	18.41584075	6.277656794	7.794721973	6.409529764	2	1612426	1614181	-	FGSG_08511	--	GO:0005975|carbohydrate metabolic process; GO:0051161|arabitol metabolic process	--	GO:0047038|D-arabinitol 2-dehydrogenase activity	--	--	1534	XP_011320249.1	XP_011320249.1 hypothetical protein FGSG_08511 [Fusarium graminearum PH-1]	sp|P50167|ARDH_PICST	sp|P50167|ARDH_PICST D-arabinitol 2-dehydrogenase [ribulose-forming] OS=Scheffersomyces stipitis (strain ATCC 58785 / CBS 6054 / NBRC 10063 / NRRL Y-11545) GN=ARDH PE=2 SV=1	_	_	_	_	_	PF13561.3|adh_short_C2|Enoyl-(Acyl carrier protein) reductase|ESU14824|m.6548:94-343;PF00106.22|adh_short|short chain dehydrogenase|ESU14824|m.6548:91-293;PF08659.7|KR|KR domain|ESU14824|m.6548:91-262
FGSG_08546	827.0433699	401.8575983	1.041260169	0	0	up	yes	831.5074058	834.7148966	814.9078074	397.5268784	398.7891392	409.2567771	2	1482383	1483177	-	FGSG_08546	--	--	GO:0005829|cytosol	--	--	--	738	XP_011320209.1	XP_011320209.1 hypothetical protein FGSG_08546 [Fusarium graminearum PH-1]	sp|Q8GY96|PGM_ARATH	sp|Q8GY96|PGM_ARATH Phosphoglycerate mutase-like protein OS=Arabidopsis thaliana GN=PGM PE=2 SV=1	_	_	_	_	_	PF00300.19|His_Phos_1|Histidine phosphatase superfamily (branch 1)|ESU14784|m.6496:5-185
FGSG_08554	356.5385738	100.516529	1.826522354	0	0	up	yes	355.2528525	355.160875	359.201994	99.79456556	98.84079084	102.9142306	2	1458023	1459951	+	FGSG_08554	--	--	--	--	--	--	1858	XP_011320199.1	XP_011320199.1 hypothetical protein FGSG_08554 [Fusarium graminearum PH-1]	_	_	_	_	_	_	_	PF05730.8|CFEM|CFEM domain|ESU14774|m.6484:57-123
FGSG_08598	4.790492634	2.30465767	1.052383625	6.51E-09	1.58E-08	up	yes	4.191687311	5.501918485	4.677872107	2.175447346	2.477079312	2.261446352	2	1318044	1319179	+	FGSG_08598	--	GO:0006364|rRNA processing	GO:0005634|nucleus	--	ko:K14827|IPI1,TEX10	--	1029	XP_011320152.1	XP_011320152.1 hypothetical protein FGSG_08598 [Fusarium graminearum PH-1]	sp|A4RBW8|IPI1_MAGO7	sp|A4RBW8|IPI1_MAGO7 Pre-rRNA-processing protein IPI1 OS=Magnaporthe oryzae (strain 70-15 / ATCC MYA-4617 / FGSC 8958) GN=IPI1 PE=3 SV=1	_	_	_	_	_	PF12333.5|Ipi1_N|Rix1 complex component involved in 60S ribosome maturation|ESU14727|m.6413:131-229
FGSG_08617	69.00960714	28.42968044	1.279101008	2.63E-145	3.28E-144	up	yes	71.02010859	71.42578512	64.58292772	28.82962153	27.36362509	29.0957947	2	1242822	1244239	-	FGSG_08617	--	--	--	--	--	--	1320	XP_011320128.1	XP_011320128.1 hypothetical protein FGSG_08617 [Fusarium graminearum PH-1]	_	_	_	_	_	_	_	PF00096.23|zf-C2H2|Zinc finger, C2H2 type|ESU14703|m.6377:133-155
FGSG_08624	212.1466813	36.93692868	2.521603767	0	0	up	yes	219.8901979	208.9641172	207.5857289	38.2215703	38.80767709	33.78153864	2	1227742	1228935	+	FGSG_08624	--	--	--	--	--	--	1194	XP_011320120.1	XP_011320120.1 hypothetical protein FGSG_08624 [Fusarium graminearum PH-1]	_	_	_	_	_	_	_	PF13649.3|Methyltransf_25|Methyltransferase domain|ESU14695|m.6364:69-159;PF08241.9|Methyltransf_11|Methyltransferase domain|ESU14695|m.6364:70-162;PF13847.3|Methyltransf_31|Methyltransferase domain|ESU14695|m.6364:64-178;PF13489.3|Methyltransf_23|Methyltransferase domain|ESU14695|m.6364:61-170;PF08242.9|Methyltransf_12|Methyltransferase domain|ESU14695|m.6364:70-161;PF01209.15|Ubie_methyltran|ub…
FGSG_08639	14.86999321	6.404007094	1.214076013	1.72E-16	5.72E-16	up	yes	15.05050772	16.04242388	13.51704802	7.010088328	4.835339373	7.366593581	2	1164001	1164720	+	FGSG_08639	--	--	--	--	--	--	720	XP_011320103.1	XP_011320103.1 hypothetical protein FGSG_08639 [Fusarium graminearum PH-1]	_	_	_	_	_	_	_	_
FGSG_08769	234.6561856	109.0044907	1.106090053	0	0	up	yes	234.5949109	236.2285087	233.1451371	111.1271426	108.3005363	107.5857932	2	703540	706064	+	FGSG_08769	--	--	--	--	--	--	2472	XP_011319954.1	XP_011319954.1 hypothetical protein FGSG_08769 [Fusarium graminearum PH-1]	_	_	_	_	_	_	_	_
FGSG_08770	184.3962245	70.3680559	1.389689787	0	0	up	yes	185.9648516	182.55172	184.672102	68.40479132	72.21098823	70.48838814	2	695923	697347	+	FGSG_08770	--	--	--	--	--	--	1104	XP_011319953.1	XP_011319953.1 hypothetical protein FGSG_08770 [Fusarium graminearum PH-1]	_	_	_	_	_	_	_	_
FGSG_08797	0.752857864	0.18944514	1.935422308	7.02E-07	1.50E-06	up	yes	0.721761419	0.942607848	0.594204325	0.286241445	0.176851913	0.105242063	2	584749	586787	-	FGSG_08797	--	GO:0005975|carbohydrate metabolic process	--	GO:0004553|hydrolase activity, hydrolyzing O-glycosyl compounds; GO:0030246|carbohydrate binding	ko:K01811|xylS,yicI	--	1992	XP_011319923.1	XP_011319923.1 hypothetical protein FGSG_08797 [Fusarium graminearum PH-1]	sp|Q01336|YCR2_ESCVU	sp|Q01336|YCR2_ESCVU Uncharacterized family 31 glucosidase ORF2 (Fragment) OS=Escherichia vulneris PE=3 SV=1	_	_	_	_	_	PF01055.23|Glyco_hydro_31|Glycosyl hydrolases family 31|ESU14498|m.6085:210-663
FGSG_08823	40.02350653	5.333701603	2.905296633	0	0	up	yes	41.38386427	38.78061156	39.90604375	5.27399527	5.546868743	5.180240796	2	480779	484722	-	FGSG_08823	--	GO:0006855|drug transmembrane transport; GO:0046677|response to antibiotic	GO:0000324|fungal-type vacuole; GO:0005886|plasma membrane; GO:0016021|integral component of membrane	GO:0005524|ATP binding; GO:0042626|ATPase-coupled transmembrane transporter activity	ko:K05658|ABCB1,CD243	ko02010|ABC transporters	3792	XP_011319891.1	XP_011319891.1 hypothetical protein FGSG_08823 [Fusarium graminearum PH-1]	sp|P36619|PMD1_SCHPO	sp|P36619|PMD1_SCHPO Leptomycin B resistance protein pmd1 OS=Schizosaccharomyces pombe (strain 972 / ATCC 24843) GN=pmd1 PE=3 SV=2	_	_	_	_	_	PF00664.20|ABC_membrane|ABC transporter transmembrane region|ESU14466|m.6044:49-323;PF00664.20|ABC_membrane|ABC transporter transmembrane region|ESU14466|m.6044:692-961;PF00005.24|ABC_tran|ABC transporter|ESU14466|m.6044:392-549;PF00005.24|ABC_tran|ABC transporter|ESU14466|m.6044:1029-1182
FGSG_08851	335.2805435	115.9341137	1.531982216	0	0	up	yes	338.238957	335.9893928	331.6132807	115.9486507	116.4837215	115.3699689	2	388399	390437	+	FGSG_08851	--	GO:0006099|tricarboxylic acid cycle; GO:0019629|propionate catabolic process, 2-methylcitrate cycle; GO:0019679|propionate metabolic process, methylcitrate cycle	--	GO:0003994|aconitate hydratase activity; GO:0047547|2-methylcitrate dehydratase activity; GO:0051537|2 iron, 2 sulfur cluster binding	ko:K01720|prpD	ko00640|Propanoate metabolism	1884	KPA42630.1	KPA42630.1 2-methylcitrate dehydratase [Fusarium langsethiae]	sp|P77243|PRPD_ECOLI	sp|P77243|PRPD_ECOLI 2-methylcitrate dehydratase OS=Escherichia coli (strain K12) GN=prpD PE=1 SV=3	_	_	_	_	_	PF03972.11|MmgE_PrpD|MmgE/PrpD family|ESU14436|m.5996:74-530
FGSG_08852	164.5848592	63.41780776	1.375731892	0	0	up	yes	165.4486777	165.6558308	162.6500691	63.93534383	62.06691671	64.25116275	2	381807	383949	-	FGSG_08852	--	GO:0006281|DNA repair; GO:0018298|protein-chromophore linkage	--	GO:0003913|DNA photolyase activity	ko:K01669|phrB	--	2037	XP_011319860.1	XP_011319860.1 hypothetical protein FGSG_08852 [Fusarium graminearum PH-1]	sp|Q4I1Q6|CRYD_GIBZE	sp|Q4I1Q6|CRYD_GIBZE Putative cryptochrome DASH OS=Gibberella zeae (strain PH-1 / ATCC MYA-4620 / FGSC 9075 / NRRL 31084) GN=FGRRES_16955 PE=3 SV=2	_	_	_	_	_	PF03441.11|FAD_binding_7|FAD binding domain of DNA photolyase|ESU14435|m.5994:330-500;PF00875.15|DNA_photolyase|DNA photolyase|ESU14435|m.5994:8-162
FGSG_08873	70.65347682	25.76818037	1.454814305	0	0	up	yes	70.88405577	69.41399537	71.66237932	26.18625924	26.26515791	24.85312397	2	327807	330136	-	FGSG_08873	--	GO:0006874|cellular calcium ion homeostasis; GO:0032468|Golgi calcium ion homeostasis; GO:0070588|calcium ion transmembrane transport	GO:0000139|Golgi membrane; GO:0000324|fungal-type vacuole; GO:0005774|vacuolar membrane; GO:0005794|Golgi apparatus; GO:0005797|Golgi medial cisterna; GO:0005801|cis-Golgi network; GO:0016021|integral component of membrane	GO:0015085|calcium ion transmembrane transporter activity	--	--	2221	XP_011319835.1	XP_011319835.1 hypothetical protein FGSG_08873 [Fusarium graminearum PH-1]	sp|P38301|GDT1_YEAST	sp|P38301|GDT1_YEAST GCR1-dependent translation factor 1 OS=Saccharomyces cerevisiae (strain ATCC 204508 / S288c) GN=GDT1 PE=1 SV=1	_	_	_	_	_	PF01169.16|UPF0016|Uncharacterized protein family UPF0016|ESU14410|m.5961:311-384;PF01169.16|UPF0016|Uncharacterized protein family UPF0016|ESU14410|m.5961:495-568
FGSG_08892	47.99952664	23.58435207	1.024879158	9.60E-70	7.39E-69	up	yes	46.86303721	50.45833143	46.67721129	23.43760395	23.01877084	24.29668143	2	268588	269678	-	FGSG_08892	--	GO:0006351|transcription, DNA-templated; GO:0045895|positive regulation of mating-type specific transcription, DNA-templated	GO:0005634|nucleus	GO:0008301|DNA binding, bending	--	--	1038	XP_011319815.1	XP_011319815.1 mating-type protein MAT-1 [Fusarium graminearum PH-1]	sp|O59851|MAT1_FUSOX	sp|O59851|MAT1_FUSOX Mating-type protein MAT-1 OS=Fusarium oxysporum GN=MAT1 PE=3 SV=2	_	_	_	_	_	PF04769.9|MATalpha_HMGbox|Mating-type protein MAT alpha 1 HMG-box|ESU14390|m.5927:16-213
FGSG_08952	81.03890084	37.36560468	1.1166957	1.30E-211	2.04E-210	up	yes	83.24636142	80.92051204	78.94982905	36.7191328	38.84244091	36.53524032	4	7938778	7941127	+	FGSG_08952	--	--	--	--	--	--	1998	XP_011328866.1	XP_011328866.1 hypothetical protein FGSG_08952 [Fusarium graminearum PH-1]	_	_	_	_	_	_	_	PF05729.9|NACHT|NACHT domain|ESU15450|m.4913:186-340
FGSG_08968	3.316135593	1.229691615	1.423865702	2.38E-10	6.25E-10	up	yes	3.733131669	3.060717355	3.154557753	0.931140111	1.297464458	1.460470275	4	7882551	7883844	-	FGSG_08968	--	--	--	--	--	--	1134	XP_011328842.1	XP_011328842.1 hypothetical protein FGSG_08968 [Fusarium graminearum PH-1]	_	_	_	_	_	_	_	PF04749.14|PLAC8|PLAC8 family|ESU15474|m.4887:57-108
FGSG_09019	51.72189482	16.5550594	1.642910658	4.99E-62	3.56E-61	up	yes	49.17225446	52.04372189	53.9497081	15.32606291	15.58883543	18.75027986	4	7740697	7742789	-	FGSG_09019	--	GO:0006355|regulation of transcription, DNA-templated	GO:0005634|nucleus	GO:0043565|sequence-specific DNA binding	--	--	1998	XP_011328782.1	XP_011328782.1 hypothetical protein FGSG_09019 [Fusarium graminearum PH-1]	sp|Q99160|HOY1_YARLI	sp|Q99160|HOY1_YARLI Homeobox protein HOY1 OS=Yarrowia lipolytica (strain CLIB 122 / E 150) GN=HOY1 PE=3 SV=2	_	_	_	_	_	PF00046.26|Homeobox|Homeobox domain|ESU15534|m.4803:67-121
FGSG_09029	0.735485247	0.114130792	2.586318761	1.12E-09	2.81E-09	up	yes	0.774999325	0.641118168	0.790338247	0.0396587	0.204310114	0.098423563	4	7702683	7705139	-	FGSG_09029	--	--	GO:0016021|integral component of membrane	GO:0001716|L-amino-acid oxidase activity; GO:0008115|sarcosine oxidase activity; GO:0050031|L-pipecolate oxidase activity	--	--	2130	XP_011328770.1	XP_011328770.1 hypothetical protein FGSG_09029 [Fusarium graminearum PH-1]	sp|Q54EW2|Y9130_DICDI	sp|Q54EW2|Y9130_DICDI Putative bifunctional amine oxidase DDB_G0291301 OS=Dictyostelium discoideum GN=DDB_G0291301 PE=1 SV=1	_	_	_	_	_	PF01593.21|Amino_oxidase|Flavin containing amine oxidoreductase|ESU15546|m.4784:113-584
FGSG_09048	27.40490192	9.255305563	1.565049851	6.11E-175	8.71E-174	up	yes	26.81738856	27.38307924	28.01423795	9.490815914	8.93873229	9.336368484	4	7652638	7655110	+	FGSG_09048	--	GO:0009102|biotin biosynthetic process	GO:0005739|mitochondrion	GO:0000287|magnesium ion binding; GO:0004015|adenosylmethionine-8-amino-7-oxononanoate transaminase activity; GO:0004141|dethiobiotin synthase activity; GO:0005524|ATP binding; GO:0030170|pyridoxal phosphate binding	ko:K19562|BIO3-BIO1	ko00780|Biotin metabolism; ko01100|Metabolic pathways	2214	XP_011328748.1	XP_011328748.1 hypothetical protein FGSG_09048 [Fusarium graminearum PH-1]	sp|Q6ZKV8|BIODA_ORYSJ	sp|Q6ZKV8|BIODA_ORYSJ Bifunctional dethiobiotin synthetase/7,8-diamino-pelargonic acid aminotransferase, mitochondrial OS=Oryza sativa subsp. japonica GN=BIO3-BIO1 PE=2 SV=1	_	_	_	_	_	PF00202.18|Aminotran_3|Aminotransferase class-III|ESU15568|m.4751:279-509;PF00202.18|Aminotran_3|Aminotransferase class-III|ESU15568|m.4751:532-714;PF13500.3|AAA_26|AAA domain|ESU15568|m.4751:17-59;PF13500.3|AAA_26|AAA domain|ESU15568|m.4751:86-171
FGSG_09049	24.39883191	6.323713462	1.94627975	1.73E-106	1.74E-105	up	yes	25.53653436	24.33426505	23.32569633	5.628214912	6.255964687	7.086960788	4	7650986	7652406	-	FGSG_09049	--	GO:0009102|biotin biosynthetic process	--	GO:0008710|8-amino-7-oxononanoate synthase activity; GO:0030170|pyridoxal phosphate binding	ko:K00652|bioF	ko00780|Biotin metabolism; ko01100|Metabolic pathways	1272	XP_011328747.1	XP_011328747.1 hypothetical protein FGSG_09049 [Fusarium graminearum PH-1]	sp|A5UCE4|BIOF_HAEIE	sp|A5UCE4|BIOF_HAEIE Putative 8-amino-7-oxononanoate synthase OS=Haemophilus influenzae (strain PittEE) GN=bioF PE=3 SV=1	_	_	_	_	_	PF00155.18|Aminotran_1_2|Aminotransferase class I and II|ESU15569|m.4750:32-381
FGSG_09062	3.025444132	1.27691387	1.23799212	0.00360325	0.005609687	up	yes	3.682819921	2.709487495	2.684024979	0.957744114	2.302542559	0.570454936	4	7616201	7616740	-	FGSG_09062	--	--	--	--	--	--	441	XP_011328732.1	XP_011328732.1 hypothetical protein FGSG_09062 [Fusarium graminearum PH-1]	_	_	_	_	_	_	_	_
FGSG_09069	1.825058283	0.813223473	1.156469862	1.01E-05	1.99E-05	up	yes	1.52649867	1.669044297	2.279631882	0.788414955	1.022328896	0.628926567	4	7597156	7599274	-	FGSG_09069	--	--	--	--	--	--	1500	XP_011328724.1	XP_011328724.1 hypothetical protein FGSG_09069 [Fusarium graminearum PH-1]	_	_	_	_	_	_	_	PF07690.13|MFS_1|Major Facilitator Superfamily|ESU15592|m.4723:51-395
FGSG_09070	1.45057743	0.693734793	1.053435095	0.001422328	0.002308159	up	yes	1.298133198	1.273863524	1.779735568	0.693435328	0.845411148	0.542357902	4	7595717	7596770	-	FGSG_09070	--	--	--	--	--	--	1005	XP_011328723.1	XP_011328723.1 hypothetical protein FGSG_09070 [Fusarium graminearum PH-1]	_	_	_	_	_	_	_	_
FGSG_09076	0.372451383	0.174249422	1.053616276	0.000215556	0.000378701	up	yes	0.319540953	0.451581249	0.346231949	0.147165559	0.156444529	0.219138177	4	7577805	7583137	+	FGSG_09076	--	GO:0031047|gene silencing by RNA	--	GO:0003723|RNA binding; GO:0003968|RNA-directed 5'-3' RNA polymerase activity	ko:K14326|UPF1,RENT1	ko03013|RNA transport; ko03015|mRNA surveillance pathway	5166	XP_011328717.1	XP_011328717.1 hypothetical protein FGSG_09076 [Fusarium graminearum PH-1]	sp|Q0DXS3|RDR1_ORYSJ	sp|Q0DXS3|RDR1_ORYSJ Probable RNA-dependent RNA polymerase 1 OS=Oryza sativa subsp. japonica GN=RDR1 PE=2 SV=2	_	_	_	_	_	PF05183.9|RdRP|RNA dependent RNA polymerase|ESU15599|m.4711:112-592;PF13087.3|AAA_12|AAA domain|ESU15599|m.4711:1476-1677;PF13086.3|AAA_11|AAA domain|ESU15599|m.4711:1280-1391;PF13086.3|AAA_11|AAA domain|ESU15599|m.4711:1397-1467;PF13245.3|AAA_19|Part of AAA domain|ESU15599|m.4711:1288-1344;PF13604.3|AAA_30|AAA domain|ESU15599|m.4711:1281-1464;PF05127.11|Helicase_RecD|Helicase|ESU15599|m.4711:130…
FGSG_09091	1.458733552	0.464426767	1.630315383	1.07E-05	2.12E-05	up	yes	1.517337388	1.529549392	1.329313877	0.295201452	0.557066748	0.5410121	4	7543753	7544853	+	FGSG_09091	--	--	--	--	--	--	930	XP_011328701.1	XP_011328701.1 hypothetical protein FGSG_09091 [Fusarium graminearum PH-1]	_	_	_	_	_	_	_	_
FGSG_09148	0.914604294	0.22273736	1.990133245	9.80E-06	1.94E-05	up	yes	0.554687017	0.870528697	1.318597168	0.137488657	0.134914603	0.39580882	4	7392113	7393648	+	FGSG_09148	--	GO:0006887|exocytosis	--	GO:0016805|dipeptidase activity	--	--	1536	XP_011328638.1	XP_011328638.1 hypothetical protein FGSG_09148 [Fusarium graminearum PH-1]	sp|Q803W1|SCRN3_DANRE	sp|Q803W1|SCRN3_DANRE Secernin-3 OS=Danio rerio GN=scrn3 PE=2 SV=1	_	_	_	_	_	PF03577.12|Peptidase_C69|Peptidase family C69|ESU15678|m.4606:22-282
FGSG_09161	3.468863235	1.438645154	1.263911714	9.50E-09	2.28E-08	up	yes	3.693319764	3.445761271	3.26750867	1.639616283	1.265683332	1.410635846	4	7354798	7356639	+	FGSG_09161	--	--	--	--	--	--	966	XP_011328623.1	XP_011328623.1 hypothetical protein FGSG_09161 [Fusarium graminearum PH-1]	_	_	_	_	_	_	_	_
FGSG_09182	0.167972632	0.067557081	1.198325002	0.002705042	0.004262024	up	yes	0.228202232	0.17733906	0.098376605	0.098729583	0.051669959	0.052271701	4	7295311	7301978	+	FGSG_09182	--	GO:0008152|metabolic process	--	GO:0016746|transferase activity, transferring acyl groups; GO:0031177|phosphopantetheine binding	--	--	6417	XP_011328597.1	XP_011328597.1 hypothetical protein FGSG_09182 [Fusarium graminearum PH-1]	sp|S0DTP6|FSR1_GIBF5	sp|S0DTP6|FSR1_GIBF5 Non-reducing polyketide synthase fsr1 OS=Gibberella fujikuroi (strain CBS 195.34 / IMI 58289 / NRRL A-6831) GN=FSR1 PE=2 SV=1	_	_	_	_	_	PF00109.23|ketoacyl-synt|Beta-ketoacyl synthase, N-terminal domain|ESU15719|m.4554:235-483;PF00698.18|Acyl_transf_1|Acyl transferase domain|ESU15719|m.4554:770-1062;PF02801.19|Ketoacyl-synt_C|Beta-ketoacyl synthase, C-terminal domain|ESU15719|m.4554:491-615;PF07993.9|NAD_binding_4|Male sterility protein|ESU15719|m.4554:1749-1997;PF16073.2|SAT|Starter unit:ACP transacylase in aflatoxin biosynthesi…
FGSG_09197	44.30937111	18.98632548	1.222217029	1.96E-265	3.55E-264	up	yes	44.98945605	43.65933821	44.27931907	19.15934957	18.19276359	19.60686328	4	7259424	7263255	+	FGSG_09197	--	GO:0008299|isoprenoid biosynthetic process; GO:0015936|coenzyme A metabolic process; GO:0016126|sterol biosynthetic process	GO:0005789|endoplasmic reticulum membrane; GO:0016021|integral component of membrane	GO:0004420|hydroxymethylglutaryl-CoA reductase (NADPH) activity; GO:0050661|NADP binding	ko:K00021|HMGCR	ko00900|Terpenoid backbone biosynthesis; ko01100|Metabolic pathways; ko01110|Biosynthesis of secondary metabolites; ko01130|Biosynthesis of antibiotics	3784	XP_011328582.1	XP_011328582.1 3-hydroxy-3-methylglutaryl-coenzyme A reductase [Fusarium graminearum PH-1]	sp|S0DQM8|HMDH_GIBF5	sp|S0DQM8|HMDH_GIBF5 3-hydroxy-3-methylglutaryl-coenzyme A reductase OS=Gibberella fujikuroi (strain CBS 195.34 / IMI 58289 / NRRL A-6831) GN=HMGR PE=3 SV=1	_	_	_	_	_	PF00368.15|HMG-CoA_red|Hydroxymethylglutaryl-coenzyme A reductase|ESU15734|m.4536:754-1138;PF13323.3|HPIH|N-terminal domain with HPIH motif|ESU15734|m.4536:29-177;PF12349.5|Sterol-sensing|Sterol-sensing domain of SREBP cleavage-activation|ESU15734|m.4536:269-432;PF02460.15|Patched|Patched family|ESU15734|m.4536:244-455
FGSG_09209	2.67473168	0.709803789	1.899102306	4.62E-15	1.47E-14	up	yes	2.670181657	2.545276132	2.808737251	0.548526175	0.627966152	0.95291904	4	7224446	7226216	+	FGSG_09209	--	--	--	--	--	--	1386	XP_011328567.1	XP_011328567.1 hypothetical protein FGSG_09209 [Fusarium graminearum PH-1]	_	_	_	_	_	_	_	PF07690.13|MFS_1|Major Facilitator Superfamily|ESU15749|m.4516:76-364
FGSG_09219	196.3562657	76.06205052	1.368108708	0	0	up	yes	192.3885872	198.0671974	198.6130124	77.8141208	74.69039114	75.68163961	4	7202938	7204664	+	FGSG_09219	--	GO:0046274|lignin catabolic process	GO:0005576|extracellular region	GO:0005507|copper ion binding; GO:0052716|hydroquinone:oxygen oxidoreductase activity	--	--	1554	XP_011328556.1	XP_011328556.1 hypothetical protein FGSG_09219 [Fusarium graminearum PH-1]	sp|Q96WM9|LAC2_BOTFU	sp|Q96WM9|LAC2_BOTFU Laccase-2 OS=Botryotinia fuckeliana GN=lcc2 PE=2 SV=1	_	_	_	_	_	PF07731.11|Cu-oxidase_2|Multicopper oxidase|ESU15760|m.4501:366-483;PF00394.19|Cu-oxidase|Multicopper oxidase|ESU15760|m.4501:135-291;PF07732.12|Cu-oxidase_3|Multicopper oxidase|ESU15760|m.4501:24-124
FGSG_09222	3.631605003	1.522492793	1.248694155	8.84E-09	2.13E-08	up	yes	3.859833916	3.507102897	3.527878198	1.895228257	1.328389938	1.343860185	4	7194737	7195810	-	FGSG_09222	--	--	--	--	--	--	1014	XP_011328553.1	XP_011328553.1 hypothetical protein FGSG_09222 [Fusarium graminearum PH-1]	_	_	_	_	_	_	_	PF00106.22|adh_short|short chain dehydrogenase|ESU15763|m.4497:23-112
FGSG_09226	19.50094281	8.605574032	1.179264667	7.58E-90	6.91E-89	up	yes	19.72834521	19.27346522	19.50101802	8.363145649	8.524855575	8.928720871	4	7183969	7186377	+	FGSG_09226	--	--	--	--	--	--	2409	XP_011328549.1	XP_011328549.1 hypothetical protein FGSG_09226 [Fusarium graminearum PH-1]	_	_	_	_	_	_	_	PF01055.23|Glyco_hydro_31|Glycosyl hydrolases family 31|ESU15767|m.4491:175-598
FGSG_09266	79.52570607	30.23864318	1.394732246	9.48E-238	1.61E-236	up	yes	76.71288228	76.91618468	84.94805126	30.39174415	31.01193922	29.31224617	4	7061955	7064449	+	FGSG_09266	--	GO:0006084|acetyl-CoA metabolic process; GO:0006696|ergosterol biosynthetic process; GO:0010142|farnesyl diphosphate biosynthetic process, mevalonate pathway	GO:0005634|nucleus; GO:0005783|endoplasmic reticulum; GO:0005829|cytosol	GO:0004421|hydroxymethylglutaryl-CoA synthase activity	ko:K01641|E2.3.3.10	ko00072|Synthesis and degradation of ketone bodies; ko00280|Valine, leucine and isoleucine degradation; ko00650|Butanoate metabolism; ko00900|Terpenoid backbone biosynthesis; ko01100|Metabolic pathways; ko01110|Biosynthesis of secondary metabolites; ko01130|Biosynthesis of antibiotics	2004	XP_025583212.1	XP_025583212.1 uncharacterized protein FVRRES_13514 [Fusarium venenatum]	sp|P54874|HMCS_SCHPO	sp|P54874|HMCS_SCHPO Hydroxymethylglutaryl-CoA synthase OS=Schizosaccharomyces pombe (strain 972 / ATCC 24843) GN=hcs1 PE=1 SV=1	_	_	_	_	_	PF08540.7|HMG_CoA_synt_C|Hydroxymethylglutaryl-coenzyme A synthase C terminal|ESU15814|m.4421:176-455;PF01154.14|HMG_CoA_synt_N|Hydroxymethylglutaryl-coenzyme A synthase N terminal|ESU15814|m.4421:4-175
FGSG_09321	93.95697338	41.7078504	1.171488959	5.31E-198	8.10E-197	up	yes	93.92803014	93.53949736	94.40339263	40.25392519	40.72522075	44.14440528	4	6867127	6868770	-	FGSG_09321	--	GO:0006635|fatty acid beta-oxidation; GO:0006696|ergosterol biosynthetic process	GO:0005829|cytosol	GO:0003985|acetyl-CoA C-acetyltransferase activity; GO:0046872|metal ion binding	ko:K00626|E2.3.1.9,atoB	ko00071|Fatty acid degradation; ko00072|Synthesis and degradation of ketone bodies; ko00280|Valine, leucine and isoleucine degradation; ko00310|Lysine degradation; ko00380|Tryptophan metabolism; ko00620|Pyruvate metabolism; ko00630|Glyoxylate and dicarboxylate metabolism; ko00640|Propanoate metabolism; ko00650|Butanoate metabolism; ko00900|Terpenoid backbone biosynthesis; ko01100|Metabolic pathwa…	1438	RGP63287.1	RGP63287.1 acetyl- c-acetyltransferase [Fusarium longipes]	sp|Q9UQW6|THIL_SCHPO	sp|Q9UQW6|THIL_SCHPO Acetyl-CoA acetyltransferase OS=Schizosaccharomyces pombe (strain 972 / ATCC 24843) GN=erg10 PE=2 SV=1	_	_	_	_	_	PF00108.20|Thiolase_N|Thiolase, N-terminal domain|ESU15881|m.4323:16-273;PF02803.15|Thiolase_C|Thiolase, C-terminal domain|ESU15881|m.4323:281-402;PF00109.23|ketoacyl-synt|Beta-ketoacyl synthase, N-terminal domain|ESU15881|m.4323:94-132
FGSG_09351	18.22361681	6.057464266	1.58743515	3.75E-71	2.93E-70	up	yes	19.11536796	16.92387574	18.63160673	5.374325844	6.535678493	6.262388463	4	6761061	6762721	+	FGSG_09351	--	--	GO:0016021|integral component of membrane	GO:0004497|monooxygenase activity; GO:0005506|iron ion binding; GO:0016705|oxidoreductase activity, acting on paired donors, with incorporation or reduction of molecular oxygen; GO:0020037|heme binding	--	--	1560	XP_011328395.1	XP_011328395.1 hypothetical protein FGSG_09351 [Fusarium graminearum PH-1]	sp|B8M9J6|TROPD_TALSN	sp|B8M9J6|TROPD_TALSN Cytochrome P450 monooxygenase tropD OS=Talaromyces stipitatus (strain ATCC 10500 / CBS 375.48 / QM 6759 / NRRL 1006) GN=tropD PE=1 SV=1	_	_	_	_	_	PF00067.19|p450|Cytochrome P450|ESU15921|m.4269:54-492
FGSG_09367	1.50189944	0.683301338	1.124807735	4.20E-06	8.52E-06	up	yes	1.468637511	1.58615905	1.450901759	0.701436793	0.589975317	0.758491905	4	6724751	6726590	+	FGSG_09367	--	GO:0000017|alpha-glucoside transport; GO:0000023|maltose metabolic process; GO:0008645|hexose transmembrane transport; GO:0046323|glucose import	GO:0016021|integral component of membrane	GO:0005351|carbohydrate:proton symporter activity; GO:0005352|alpha-glucoside:proton symporter activity; GO:0005355|glucose transmembrane transporter activity	ko:K08141|MAL	--	1686	XP_011328378.1	XP_011328378.1 hypothetical protein FGSG_09367 [Fusarium graminearum PH-1]	sp|P38156|MAL31_YEAST	sp|P38156|MAL31_YEAST Maltose permease MAL31 OS=Saccharomyces cerevisiae (strain ATCC 204508 / S288c) GN=MAL31 PE=1 SV=1	_	_	_	_	_	PF00083.21|Sugar_tr|Sugar (and other) transporter|ESU15938|m.4247:65-518;PF07690.13|MFS_1|Major Facilitator Superfamily|ESU15938|m.4247:118-463
FGSG_09403	472.5664038	190.1244729	1.313527468	0	0	up	yes	463.6642302	472.8522832	481.1826979	188.661172	192.1703181	189.5419285	4	6619045	6620345	+	FGSG_09403	--	--	--	--	--	--	1189	XP_011328342.1	XP_011328342.1 hypothetical protein FGSG_09403 [Fusarium graminearum PH-1]	_	_	_	_	_	_	_	_
FGSG_09423	34.66845096	17.2227082	1.008890011	7.71E-91	7.08E-90	up	yes	35.45180681	33.86725699	34.68628907	17.09672468	18.06479246	16.50660747	4	6527490	6529966	-	FGSG_09423	--	--	GO:0016021|integral component of membrane	GO:0016740|transferase activity	ko:K04709|LAG1	ko00600|Sphingolipid metabolism; ko01100|Metabolic pathways	2027	XP_011328317.1	XP_011328317.1 hypothetical protein FGSG_09423 [Fusarium graminearum PH-1]	sp|Q8J2Q2|FUM18_GIBM7	sp|Q8J2Q2|FUM18_GIBM7 Sphingosine N-acyltransferase-like protein FUM18 OS=Gibberella moniliformis (strain M3125 / FGSC 7600) GN=FUM18 PE=3 SV=1	_	_	_	_	_	PF03798.13|TRAM_LAG1_CLN8|TLC domain|ESU15999|m.4154:204-433;PF08390.8|TRAM1|TRAM1-like protein|ESU15999|m.4154:142-200
FGSG_09424	9.674257503	3.869677007	1.319704892	3.11E-44	1.82E-43	up	yes	9.614574958	9.289367111	10.11883044	3.940303852	3.823089531	3.845637637	4	6525390	6527351	+	FGSG_09424	--	GO:0008152|metabolic process	--	GO:0005524|ATP binding; GO:0016874|ligase activity	--	--	1908	XP_011328316.1	XP_011328316.1 hypothetical protein FGSG_09424 [Fusarium graminearum PH-1]	sp|O31826|YNGI_BACSU	sp|O31826|YNGI_BACSU Putative acyl-CoA synthetase YngI OS=Bacillus subtilis (strain 168) GN=yngI PE=3 SV=1	_	_	_	_	_	PF00501.25|AMP-binding|AMP-binding enzyme|ESU16000|m.4153:55-510;PF13193.3|AMP-binding_C|AMP-binding enzyme C-terminal domain|ESU16000|m.4153:519-614
FGSG_09461	0.938889526	0.285191884	1.684587078	8.02E-07	1.71E-06	up	yes	0.884396083	1.027899976	0.904372519	0.381506987	0.205296627	0.268772037	4	6368606	6371341	-	FGSG_09461	--	--	--	--	--	--	1716	XP_011328265.1	XP_011328265.1 hypothetical protein FGSG_09461 [Fusarium graminearum PH-1]	_	_	_	_	_	_	_	PF07690.13|MFS_1|Major Facilitator Superfamily|ESU16051|m.4087:62-453;PF06609.10|TRI12|Fungal trichothecene efflux pump (TRI12)|ESU16051|m.4087:95-470;PF00083.21|Sugar_tr|Sugar (and other) transporter|ESU16051|m.4087:89-224
FGSG_09494	276.3120822	123.872693	1.157376209	0	0	up	yes	269.7277171	281.556743	277.6517867	120.9429372	124.7196392	125.9555026	4	6269851	6271205	+	FGSG_09494	--	GO:0005975|carbohydrate metabolic process; GO:0051161|arabitol metabolic process	--	GO:0047038|D-arabinitol 2-dehydrogenase activity	--	--	1355	XP_011328227.1	XP_011328227.1 hypothetical protein FGSG_09494 [Fusarium graminearum PH-1]	sp|P50166|ARDH_CANTR	sp|P50166|ARDH_CANTR D-arabinitol 2-dehydrogenase [ribulose-forming] OS=Candida tropicalis GN=ARD PE=1 SV=1	_	_	_	_	_	PF13561.3|adh_short_C2|Enoyl-(Acyl carrier protein) reductase|ESU16089|m.4031:119-359;PF00106.22|adh_short|short chain dehydrogenase|ESU16089|m.4031:113-306;PF08659.7|KR|KR domain|ESU16089|m.4031:114-269
FGSG_09507	221.3709144	88.17232484	1.327969432	0	0	up	yes	221.8457845	218.8425051	223.4244534	89.3831294	86.32727498	88.80657014	4	6232899	6236000	-	FGSG_09507	--	--	--	--	--	--	3058	XP_011328211.1	XP_011328211.1 hypothetical protein FGSG_09507 [Fusarium graminearum PH-1]	_	_	_	_	_	_	_	PF11489.5|DUF3210|Protein of unknown function (DUF3210)|ESU16105|m.4008:30-797
FGSG_09522	871.679947	337.0926832	1.370626961	0	0	up	yes	884.7566078	875.2538363	855.0293968	343.8682972	331.2543258	336.1554265	4	6183052	6184948	-	FGSG_09522	--	GO:0042438|melanin biosynthetic process	--	GO:0004503|monophenol monooxygenase activity; GO:0046872|metal ion binding	--	--	1728	XP_011328195.1	XP_011328195.1 hypothetical protein FGSG_09522 [Fusarium graminearum PH-1]	sp|P00440|TYRO_NEUCR	sp|P00440|TYRO_NEUCR Tyrosinase OS=Neurospora crassa (strain ATCC 24698 / 74-OR23-1A / CBS 708.71 / DSM 1257 / FGSC 987) GN=T PE=1 SV=5	_	_	_	_	_	PF00264.17|Tyrosinase|Common central domain of tyrosinase|ESU16121|m.3985:85-323
FGSG_09570	380.3141658	34.2274493	3.473582481	0	0	up	yes	378.0435303	379.2173346	383.6816324	34.45610471	33.28587839	34.94036481	4	6013710	6014339	+	FGSG_09570	--	--	--	--	--	--	513	XP_011328141.1	XP_011328141.1 hypothetical protein FGSG_09570 [Fusarium graminearum PH-1]	_	_	_	_	_	_	_	_
FGSG_09595	21.62949826	2.881334022	2.903859857	4.21E-208	6.51E-207	up	yes	20.20506984	22.46419282	22.21923212	2.484500909	3.415377118	2.744124041	4	5922625	5924615	-	FGSG_09595	--	GO:0055085|transmembrane transport	GO:0016021|integral component of membrane	GO:0005215|transporter activity	--	--	1887	XP_011328115.1	XP_011328115.1 hypothetical protein FGSG_09595 [Fusarium graminearum PH-1]	sp|B6HJU0|ROQT_PENRW	sp|B6HJU0|ROQT_PENRW Efflux pump roqT OS=Penicillium rubens (strain ATCC 28089 / DSM 1075 / NRRL 1951 / Wisconsin 54-1255) GN=roqT PE=1 SV=1	_	_	_	_	_	PF07690.13|MFS_1|Major Facilitator Superfamily|ESU16201|m.3858:87-488;PF00083.21|Sugar_tr|Sugar (and other) transporter|ESU16201|m.3858:117-255
FGSG_09599	4.276877115	1.035945475	2.035119417	2.06E-23	8.30E-23	up	yes	4.07546265	3.625281637	5.129887058	1.05016977	0.950000077	1.107666577	4	5915880	5917299	+	FGSG_09599	--	--	GO:0005737|cytoplasm; GO:0005829|cytosol; GO:0005886|plasma membrane; GO:0009506|plasmodesma; GO:0031966|mitochondrial membrane	GO:0003939|L-iditol 2-dehydrogenase activity; GO:0008270|zinc ion binding	ko:K00008|SORD,gutB	ko00040|Pentose and glucuronate interconversions; ko00051|Fructose and mannose metabolism; ko01100|Metabolic pathways	1287	XP_011328111.1	XP_011328111.1 hypothetical protein FGSG_09599 [Fusarium graminearum PH-1]	sp|Q9FJ95|DHSO_ARATH	sp|Q9FJ95|DHSO_ARATH Sorbitol dehydrogenase OS=Arabidopsis thaliana GN=SDH PE=1 SV=1	_	_	_	_	_	PF08240.9|ADH_N|Alcohol dehydrogenase GroES-like domain|ESU16205|m.3854:48-161;PF00107.23|ADH_zinc_N|Zinc-binding dehydrogenase|ESU16205|m.3854:270-374
FGSG_09752	37.71660828	15.56206482	1.276622149	2.33E-151	3.00E-150	up	yes	38.97800659	36.84936279	37.32245546	15.45386018	14.68931635	16.54301793	4	5392152	5394994	+	FGSG_09752	--	--	--	--	--	--	2442	XP_011327939.1	XP_011327939.1 hypothetical protein FGSG_09752 [Fusarium graminearum PH-1]	_	_	_	_	_	_	_	_
FGSG_09785	0.825012302	0.252574077	1.669072962	1.54E-05	3.00E-05	up	yes	0.882770101	0.875891162	0.716375643	0.275074997	0.122693209	0.359954025	4	5289948	5292230	+	FGSG_09785	--	GO:0006998|nuclear envelope organization; GO:0007127|meiosis I; GO:0007135|meiosis II; GO:0030437|ascospore formation; GO:0031322|ascospore-type prospore-specific spindle pole body remodeling; GO:0034504|protein localization to nucleus	GO:0005737|cytoplasm; GO:0005829|cytosol	GO:0003723|RNA binding	--	--	1689	XP_011327905.1	XP_011327905.1 hypothetical protein FGSG_09785 [Fusarium graminearum PH-1]	sp|Q2L4W6|SPO5_SCHPO	sp|Q2L4W6|SPO5_SCHPO Sporulation-specific protein 5 OS=Schizosaccharomyces pombe (strain 972 / ATCC 24843) GN=spo5 PE=1 SV=1	_	_	_	_	_	PF00076.19|RRM_1|RNA recognition motif. (a.k.a. RRM, RBD, or RNP domain)|ESU16411|m.3565:276-336
FGSG_09801	13.00899184	6.168522404	1.075283971	1.87E-91	1.73E-90	up	yes	12.74537048	13.29716683	12.98443823	5.888211976	6.551995724	6.065359513	4	5225847	5231108	+	FGSG_09801	--	GO:0006265|DNA topological change	GO:0005634|nucleus	GO:0003677|DNA binding; GO:0003918|DNA topoisomerase type II (ATP-hydrolyzing) activity; GO:0005524|ATP binding; GO:0046872|metal ion binding	ko:K03164|TOP2	--	4953	XP_011327887.1	XP_011327887.1 DNA topoisomerase 2 [Fusarium graminearum PH-1]	sp|Q9Y8G8|TOP2_PENCH	sp|Q9Y8G8|TOP2_PENCH DNA topoisomerase 2 OS=Penicillium chrysogenum GN=TOP2 PE=3 SV=1	_	_	_	_	_	PF00521.17|DNA_topoisoIV|DNA gyrase/topoisomerase IV, subunit A|ESU16429|m.3535:786-1246;PF16898.2|TOPRIM_C|C-terminal associated domain of TOPRIM|ESU16429|m.3535:651-784;PF00204.22|DNA_gyraseB|DNA gyrase B|ESU16429|m.3535:343-507;PF02518.23|HATPase_c|Histidine kinase-, DNA gyrase B-, and HSP90-like ATPase|ESU16429|m.3535:153-297;PF01751.19|Toprim|Toprim domain|ESU16429|m.3535:537-635
FGSG_09826	2.322029773	0.841064832	1.454245266	2.91E-08	6.78E-08	up	yes	2.484033162	1.932718662	2.549337494	0.841669692	0.732058368	0.949466435	4	5154063	5155218	+	FGSG_09826	--	--	--	--	--	--	1104	XP_011327858.1	XP_011327858.1 hypothetical protein FGSG_09826 [Fusarium graminearum PH-1]	_	_	_	_	_	_	_	_
FGSG_09827	1.578166614	0.603171967	1.372998626	0.001441633	0.00233667	up	yes	1.812592975	1.807691354	1.114215513	0.734825912	0.313508064	0.761181926	4	5151087	5152031	-	FGSG_09827	--	--	--	--	--	--	661	XP_011327857.1	XP_011327857.1 hypothetical protein FGSG_09827 [Fusarium graminearum PH-1]	_	_	_	_	_	_	_	_
FGSG_09830	349.1827538	134.5364503	1.375919292	0	0	up	yes	353.3265365	346.3772876	347.8444373	138.5590605	131.6103815	133.4399089	4	5140215	5141692	-	FGSG_09830	--	GO:0006696|ergosterol biosynthetic process	GO:0005789|endoplasmic reticulum membrane; GO:0005886|plasma membrane; GO:0016021|integral component of membrane	GO:0000254|C-4 methylsterol oxidase activity; GO:0005506|iron ion binding	ko:K07750|E1.14.13.72,SC4MOL,ERG25	ko00100|Steroid biosynthesis; ko01100|Metabolic pathways; ko01130|Biosynthesis of antibiotics	1342	EWZ41935.1	EWZ41935.1 methylsterol monooxygenase [Fusarium oxysporum Fo47]	sp|P53045|MSMO_YEAST	sp|P53045|MSMO_YEAST Methylsterol monooxygenase OS=Saccharomyces cerevisiae (strain ATCC 204508 / S288c) GN=ERG25 PE=1 SV=1	_	_	_	_	_	PF04116.10|FA_hydroxylase|Fatty acid hydroxylase superfamily|ESU16462|m.3494:145-281
FGSG_09913	31.64477291	13.08888724	1.272978786	1.32E-92	1.23E-91	up	yes	32.1247307	29.56636692	33.24322109	12.85577336	13.04181441	13.36907395	1	9133621	9135442	+	FGSG_09913	--	--	--	--	--	--	1554	XP_011318819.1	XP_011318819.1 hypothetical protein FGSG_09913 [Fusarium graminearum PH-1]	_	_	_	_	_	_	_	PF07690.13|MFS_1|Major Facilitator Superfamily|ESU16557|m.4556:91-462
FGSG_09921	18.81539102	7.127274792	1.399234608	1.51E-117	1.63E-116	up	yes	18.1602153	18.63498136	19.65097642	6.952120919	7.055592643	7.374110815	1	9162910	9165632	-	FGSG_09921	--	GO:0061414|positive regulation of transcription from RNA polymerase II promoter by a nonfermentable carbon source	GO:0005634|nucleus	GO:0000978|RNA polymerase II proximal promoter sequence-specific DNA binding; GO:0001228|DNA-binding transcription activator activity, RNA polymerase II-specific; GO:0008270|zinc ion binding	--	--	2661	XP_011318827.1	XP_011318827.1 transcriptional activator protein acu-15 [Fusarium graminearum PH-1]	sp|P87000|ACU15_NEUCR	sp|P87000|ACU15_NEUCR Transcriptional activator protein acu-15 OS=Neurospora crassa (strain ATCC 24698 / 74-OR23-1A / CBS 708.71 / DSM 1257 / FGSC 987) GN=acu-15 PE=1 SV=2	_	_	_	_	_	PF04082.15|Fungal_trans|Fungal specific transcription factor domain|ESU16565|m.4567:213-452;PF00172.15|Zn_clus|Fungal Zn(2)-Cys(6) binuclear cluster domain|ESU16565|m.4567:22-59
FGSG_09940	103.5091476	25.21010001	2.037251742	0	0	up	yes	100.7068813	103.7228235	106.0977381	25.14901523	24.11568593	26.36559885	1	9214528	9216906	-	FGSG_09940	--	GO:0000281|mitotic cytokinesis; GO:0006021|inositol biosynthetic process; GO:0006914|autophagy; GO:0008654|phospholipid biosynthetic process; GO:0031589|cell-substrate adhesion; GO:1903725|regulation of phospholipid metabolic process	GO:0005829|cytosol	GO:0004512|inositol-3-phosphate synthase activity	ko:K01858|INO1,ISYNA1	ko00562|Inositol phosphate metabolism; ko01100|Metabolic pathways; ko01130|Biosynthesis of antibiotics	2321	XP_009254511.1	XP_009254511.1 hypothetical protein FPSE_03117 [Fusarium pseudograminearum CS3096]	sp|Q54N49|INO1_DICDI	sp|Q54N49|INO1_DICDI Inositol-3-phosphate synthase OS=Dictyostelium discoideum GN=ino1 PE=3 SV=1	_	_	_	_	_	PF07994.9|NAD_binding_5|Myo-inositol-1-phosphate synthase|ESU16585|m.4596:82-523;PF01658.14|Inos-1-P_synth|Myo-inositol-1-phosphate synthase|ESU16585|m.4596:334-447
FGSG_09950	894.0228259	327.6081464	1.448312535	0	0	up	yes	900.4168534	906.9320537	874.7195707	331.1957269	330.0441088	321.5846034	1	9263988	9265403	-	FGSG_09950	--	--	--	--	--	--	1416	XP_011318858.1	XP_011318858.1 hypothetical protein FGSG_09950 [Fusarium graminearum PH-1]	_	_	_	_	_	_	_	_
FGSG_09955	1051.176026	228.0859132	2.2043055	0	0	up	yes	1050.291317	1052.039537	1051.197225	225.348215	233.2921357	225.617389	1	9277712	9278581	-	FGSG_09955	--	--	--	--	--	--	811	XP_009255244.1	XP_009255244.1 hypothetical protein FPSE_03851 [Fusarium pseudograminearum CS3096]	_	_	_	_	_	_	_	_
FGSG_09960	58.22876935	27.97039333	1.057563627	2.18E-136	2.59E-135	up	yes	60.18559572	57.46120517	57.03950714	28.35321639	27.54096738	28.01699623	1	9287094	9288762	+	FGSG_09960	--	GO:0006081|cellular aldehyde metabolic process; GO:0016117|carotenoid biosynthetic process	--	GO:0004030|aldehyde dehydrogenase [NAD(P)+] activity	ko:K17819|carD	ko00906|Carotenoid biosynthesis; ko01100|Metabolic pathways	1620	XP_011318869.1	XP_011318869.1 hypothetical protein FGSG_09960 [Fusarium graminearum PH-1]	sp|F6IBC7|CARD_GIBF5	sp|F6IBC7|CARD_GIBF5 Beta-apo-4'-carotenal oxygenase OS=Gibberella fujikuroi (strain CBS 195.34 / IMI 58289 / NRRL A-6831) GN=carD PE=1 SV=2	_	_	_	_	_	PF00171.19|Aldedh|Aldehyde dehydrogenase family|ESU16607|m.4624:19-448;PF05893.11|LuxC|Acyl-CoA reductase (LuxC)|ESU16607|m.4624:118-406
FGSG_09999	24.86426361	9.25466795	1.424842641	3.10E-58	2.14E-57	up	yes	25.572787	21.94824535	27.07175848	9.289130545	9.613708621	8.861164685	1	9441034	9442197	+	FGSG_09999	--	--	--	--	ko:K19308|BMT6	--	1164	XP_011318920.1	XP_011318920.1 hypothetical protein FGSG_09999 [Fusarium graminearum PH-1]	_	_	_	_	_	_	_	PF11312.5|Methyltransf_34|Putative SAM-dependent methyltransferase|ESU16658|m.4697:47-382
FGSG_10007	106.1710254	41.82889842	1.343609207	0	0	up	yes	109.2782337	106.5648122	102.6700304	41.90751261	41.83561453	41.74356812	1	9469136	9472896	+	FGSG_10007	--	GO:0006646|phosphatidylethanolamine biosynthetic process; GO:0006656|phosphatidylcholine biosynthetic process	GO:0000139|Golgi membrane; GO:0000329|fungal-type vacuole membrane; GO:0005829|cytosol; GO:0010008|endosome membrane; GO:0032153|cell division site	GO:0004609|phosphatidylserine decarboxylase activity; GO:0005543|phospholipid binding	ko:K01613|psd,PISD	ko00564|Glycerophospholipid metabolism; ko01100|Metabolic pathways; ko01110|Biosynthesis of secondary metabolites	3402	XP_011318930.1	XP_011318930.1 hypothetical protein FGSG_10007 [Fusarium graminearum PH-1]	sp|O14111|PSD3_SCHPO	sp|O14111|PSD3_SCHPO Phosphatidylserine decarboxylase proenzyme 3 OS=Schizosaccharomyces pombe (strain 972 / ATCC 24843) GN=psd3 PE=3 SV=2	_	_	_	_	_	PF02666.12|PS_Dcarbxylase|Phosphatidylserine decarboxylase|ESU16668|m.4712:857-1067;PF00168.27|C2|C2 domain|ESU16668|m.4712:59-156;PF00168.27|C2|C2 domain|ESU16668|m.4712:300-398
FGSG_10033	19.58278461	9.333684708	1.068258956	9.26E-63	6.67E-62	up	yes	20.17959235	20.15013182	18.41862967	9.425832289	9.376737143	9.198484694	1	9570028	9572142	-	FGSG_10033	--	GO:0006364|rRNA processing; GO:0030490|maturation of SSU-rRNA	GO:0005634|nucleus; GO:0005730|nucleolus; GO:0005732|small nucleolar ribonucleoprotein complex; GO:0005829|cytosol; GO:0030532|small nuclear ribonucleoprotein complex; GO:0032040|small-subunit processome; GO:0034457|Mpp10 complex	--	ko:K14559|MPP10	ko03008|Ribosome biogenesis in eukaryotes	2115	XP_011318959.1	XP_011318959.1 hypothetical protein FGSG_10033 [Fusarium graminearum PH-1]	sp|O13910|MPP10_SCHPO	sp|O13910|MPP10_SCHPO U3 small nucleolar ribonucleoprotein protein mpp10 OS=Schizosaccharomyces pombe (strain 972 / ATCC 24843) GN=mpp10 PE=1 SV=1	_	_	_	_	_	PF04006.9|Mpp10|Mpp10 protein|ESU16697|m.4751:69-694
FGSG_10082	15.04289618	5.683034357	1.402771377	3.11E-58	2.15E-57	up	yes	15.9928552	14.92491182	14.21092152	5.291375537	6.246998854	5.510728679	1	9724361	9726244	-	FGSG_10082	--	--	--	--	--	--	1788	XP_011319014.1	XP_011319014.1 hypothetical protein FGSG_10082 [Fusarium graminearum PH-1]	_	_	_	_	_	_	_	PF07969.8|Amidohydro_3|Amidohydrolase family|ESU16752|m.4840:82-589
FGSG_10083	1.0782748	0.473758396	1.169684292	0.000163901	0.000291263	up	yes	0.980920198	1.330976313	0.922927888	0.617492916	0.460508512	0.34327376	1	9726681	9728390	-	FGSG_10083	--	--	--	--	--	--	1710	XP_011319015.1	XP_011319015.1 hypothetical protein FGSG_10083 [Fusarium graminearum PH-1]	_	_	_	_	_	_	_	_
FGSG_10085	9.92717357	4.186305971	1.243715689	2.79E-22	1.09E-21	up	yes	9.618706705	9.82756847	10.33524553	4.758490101	3.99407522	3.806352591	1	9744558	9745852	-	FGSG_10085	--	--	--	--	--	--	1074	XP_011319018.1	XP_011319018.1 hypothetical protein FGSG_10085 [Fusarium graminearum PH-1]	_	_	_	_	_	_	_	_
FGSG_10098	1.687708779	0.548128014	1.604921038	8.25E-09	1.99E-08	up	yes	2.025276529	1.671437091	1.366412717	0.666067498	0.602334881	0.375981662	1	9796435	9798194	+	FGSG_10098	--	GO:0055085|transmembrane transport	GO:0005886|plasma membrane; GO:0016021|integral component of membrane	--	--	--	1617	XP_011319034.1	XP_011319034.1 hypothetical protein FGSG_10098 [Fusarium graminearum PH-1]	sp|A0A0B5EMG9|FUB11_FUSOX	sp|A0A0B5EMG9|FUB11_FUSOX Efflux pump FUBT OS=Fusarium oxysporum GN=FUBT PE=1 SV=1	_	_	_	_	_	PF07690.13|MFS_1|Major Facilitator Superfamily|ESU16772|m.4871:67-445;PF00083.21|Sugar_tr|Sugar (and other) transporter|ESU16772|m.4871:88-479;PF06609.10|TRI12|Fungal trichothecene efflux pump (TRI12)|ESU16772|m.4871:57-247
FGSG_10126	0.896425506	0.420915658	1.072782935	0.001496351	0.002421612	up	yes	0.984707535	0.607033116	1.097535866	0.420562743	0.235822282	0.60636195	1	9885014	9887227	+	FGSG_10126	--	GO:0008152|metabolic process	--	GO:0003824|catalytic activity	ko:K01908|prpE	ko00640|Propanoate metabolism; ko01100|Metabolic pathways	2109	XP_011319064.1	XP_011319064.1 hypothetical protein FGSG_10126 [Fusarium graminearum PH-1]	sp|P28812|Y3568_PSEAE	sp|P28812|Y3568_PSEAE Uncharacterized protein PA3568 OS=Pseudomonas aeruginosa (strain ATCC 15692 / DSM 22644 / CIP 104116 / JCM 14847 / LMG 12228 / 1C / PRS 101 / PAO1) GN=PA3568 PE=3 SV=2	_	_	_	_	_	PF00501.25|AMP-binding|AMP-binding enzyme|ESU16802|m.4917:80-547;PF16177.2|ACAS_N|Acetyl-coenzyme A synthetase N-terminus|ESU16802|m.4917:12-73;PF13193.3|AMP-binding_C|AMP-binding enzyme C-terminal domain|ESU16802|m.4917:557-640
FGSG_10220	51.60501533	21.52188422	1.261316248	6.01E-79	4.97E-78	up	yes	50.47651853	48.03992631	56.29860114	21.41928552	21.7453937	21.40097345	1	10174985	10175946	+	FGSG_10220	--	--	--	--	--	--	912	XP_011319167.1	XP_011319167.1 hypothetical protein FGSG_10220 [Fusarium graminearum PH-1]	_	_	_	_	_	_	_	PF13489.3|Methyltransf_23|Methyltransferase domain|ESU16905|m.5059:97-244;PF08241.9|Methyltransf_11|Methyltransferase domain|ESU16905|m.5059:136-227
FGSG_10229	16.5750762	4.086561353	2.017400313	2.20E-87	1.94E-86	up	yes	18.01481776	15.5377168	16.17269403	4.308652166	4.343033084	3.607998809	1	10202878	10204373	+	FGSG_10229	--	--	--	--	--	--	1441	XP_011319177.1	XP_011319177.1 hypothetical protein FGSG_10229 [Fusarium graminearum PH-1]	_	_	_	_	_	_	_	PF01266.21|DAO|FAD dependent oxidoreductase|ESU16915|m.5069:46-413
FGSG_10262	8.230695545	3.945346086	1.058962178	3.34E-21	1.27E-20	up	yes	8.251344164	8.731384477	7.709357995	3.614836908	4.393500125	3.827701226	1	10300057	10301770	-	FGSG_10262	--	GO:0000028|ribosomal small subunit assembly; GO:0006364|rRNA processing	GO:0005634|nucleus; GO:0005730|nucleolus; GO:0005829|cytosol; GO:0032545|CURI complex; GO:0034456|UTP-C complex	--	ko:K14545|RRP7	ko03008|Ribosome biogenesis in eukaryotes	1665	XP_011319214.1	XP_011319214.1 hypothetical protein FGSG_10262 [Fusarium graminearum PH-1]	sp|O94683|RRP7_SCHPO	sp|O94683|RRP7_SCHPO Ribosomal RNA-processing protein 7 OS=Schizosaccharomyces pombe (strain 972 / ATCC 24843) GN=rrp7 PE=3 SV=2	_	_	_	_	_	PF12923.4|RRP7|Ribosomal RNA-processing protein 7 (RRP7)|ESU16952|m.5117:216-346
FGSG_10281	796.648582	369.9452762	1.106610697	0	0	up	yes	785.027987	795.1149671	809.8027918	369.6303113	374.9211044	365.2844128	1	10370159	10371251	-	FGSG_10281	--	--	--	--	--	--	1042	XP_011319237.1	XP_011319237.1 hypothetical protein FGSG_10281 [Fusarium graminearum PH-1]	_	_	_	_	_	_	_	_
FGSG_10285	10.94325097	4.552976084	1.263312133	1.86E-35	9.50E-35	up	yes	10.70881133	10.25960908	11.86133248	4.583169642	4.376177377	4.699581232	1	10388202	10389933	+	FGSG_10285	--	--	--	GO:0003995|acyl-CoA dehydrogenase activity; GO:0050660|flavin adenine dinucleotide binding	--	--	1539	XP_011319243.1	XP_011319243.1 hypothetical protein FGSG_10285 [Fusarium graminearum PH-1]	sp|Q5ATG5|APDG_EMENI	sp|Q5ATG5|APDG_EMENI Acyl-CoA dehydrogenase apdG OS=Emericella nidulans (strain FGSC A4 / ATCC 38163 / CBS 112.46 / NRRL 194 / M139) GN=apdG PE=2 SV=1	_	_	_	_	_	PF00441.21|Acyl-CoA_dh_1|Acyl-CoA dehydrogenase, C-terminal domain|ESU16981|m.5162:345-501;PF00173.25|Cyt-b5|Cytochrome b5-like Heme/Steroid binding domain|ESU16981|m.5162:6-76;PF02770.16|Acyl-CoA_dh_M|Acyl-CoA dehydrogenase, middle domain|ESU16981|m.5162:243-333;PF02771.13|Acyl-CoA_dh_N|Acyl-CoA dehydrogenase, N-terminal domain|ESU16981|m.5162:113-226;PF08028.8|Acyl-CoA_dh_2|Acyl-CoA dehydrogena…
FGSG_10325	13.77297274	1.851297662	2.888506387	4.33E-95	4.09E-94	up	yes	13.83219516	13.24231501	14.24440804	1.796848755	1.742464639	2.014579593	1	10477996	10479142	-	FGSG_10325	--	--	--	--	--	--	999	XP_011319285.1	XP_011319285.1 hypothetical protein FGSG_10325 [Fusarium graminearum PH-1]	_	_	_	_	_	_	_	PF05368.10|NmrA|NmrA-like family|ESU17023|m.5218:7-257;PF13460.3|NAD_binding_10|NAD(P)H-binding|ESU17023|m.5218:11-152;PF01073.16|3Beta_HSD|3-beta hydroxysteroid dehydrogenase/isomerase family|ESU17023|m.5218:9-120
FGSG_10347	246.2062332	116.6629272	1.077456046	0	0	up	yes	246.2592117	244.9154606	247.4440273	115.6234227	117.2635854	117.1017735	1	10547040	10550055	-	FGSG_10347	--	GO:0006097|glyoxylate cycle; GO:0006099|tricarboxylic acid cycle; GO:0006102|isocitrate metabolic process	GO:0005739|mitochondrion	GO:0000287|magnesium ion binding; GO:0004450|isocitrate dehydrogenase (NADP+) activity; GO:0051287|NAD binding	ko:K00031|IDH1,IDH2,icd	ko00020|Citrate cycle (TCA cycle); ko00480|Glutathione metabolism; ko01100|Metabolic pathways; ko01110|Biosynthesis of secondary metabolites; ko01130|Biosynthesis of antibiotics; ko01200|Carbon metabolism; ko01210|2-Oxocarboxylic acid metabolism; ko01230|Biosynthesis of amino acids; ko04146|Peroxisome	2745	PCD18687.1	PCD18687.1 hypothetical protein FGRA07_06440 [Fusarium graminearum]	sp|P79089|IDHP_ASPNG	sp|P79089|IDHP_ASPNG Isocitrate dehydrogenase [NADP], mitochondrial OS=Aspergillus niger GN=icdA PE=2 SV=1	_	_	_	_	_	PF00180.17|Iso_dh|Isocitrate/isopropylmalate dehydrogenase|ESU17051|m.5259:58-451
FGSG_10401	2.015225994	0.893435609	1.164589223	1.83E-05	3.54E-05	up	yes	2.287112854	1.965706614	1.792858516	1.045067843	0.773963885	0.861275099	1	10724509	10725628	-	FGSG_10401	--	--	--	--	--	--	1071	XP_011319371.1	XP_011319371.1 hypothetical protein FGSG_10401 [Fusarium graminearum PH-1]	_	_	_	_	_	_	_	PF01467.23|CTP_transf_like|Cytidylyltransferase-like|ESU17109|m.5342:49-92
FGSG_10440	6.712446589	1.744557637	1.937879047	1.12E-11	3.12E-11	up	yes	6.517572448	7.112404674	6.507362645	2.089827587	1.942770284	1.20107504	1	10840318	10840701	+	FGSG_10440	--	--	--	--	--	--	384	XP_011319417.1	XP_011319417.1 hypothetical protein FGSG_10440 [Fusarium graminearum PH-1]	_	_	_	_	_	_	_	PF00010.23|HLH|Helix-loop-helix DNA-binding domain|ESU17155|m.5401:43-106
FGSG_10442	1.61687976	0.634322344	1.336253097	7.89E-05	0.000144223	up	yes	1.427318344	1.525134198	1.898186738	0.827313189	0.427275939	0.648377904	1	10842442	10843411	+	FGSG_10442	--	--	--	--	--	--	970	XP_011319419.1	XP_011319419.1 hypothetical protein FGSG_10442 [Fusarium graminearum PH-1]	_	_	_	_	_	_	_	_
FGSG_10453	21.76863131	1.454000553	3.894925286	1.23E-130	1.41E-129	up	yes	21.72598107	21.20444914	22.37546371	1.830249003	1.022328896	1.50942376	1	10872475	10873371	+	FGSG_10453	--	--	--	GO:0004089|carbonate dehydratase activity; GO:0008270|zinc ion binding	ko:K01673|cynT,can	ko00910|Nitrogen metabolism	750	EYB31397.1	EYB31397.1 hypothetical protein FG05_10453 [Fusarium graminearum]	sp|P9WPJ6|MTCA1_MYCTO	sp|P9WPJ6|MTCA1_MYCTO Beta-carbonic anhydrase 1 OS=Mycobacterium tuberculosis (strain CDC 1551 / Oshkosh) GN=mtcA1 PE=3 SV=1	_	_	_	_	_	PF00484.16|Pro_CA|Carbonic anhydrase|ESU17170|m.5420:10-77
FGSG_10454	1.558876921	0.692836168	1.158471838	0.000497046	0.000841692	up	yes	1.234270448	1.758475328	1.683884987	0.652661387	0.754806998	0.671040119	1	10873504	10874546	-	FGSG_10454	--	--	--	--	--	--	906	XP_011319433.1	XP_011319433.1 hypothetical protein FGSG_10454 [Fusarium graminearum PH-1]	_	_	_	_	_	_	_	PF03595.14|SLAC1|Voltage-dependent anion channel|ESU17171|m.5421:1-273
FGSG_10496	17.08185644	7.288509087	1.227635414	1.50E-53	9.82E-53	up	yes	17.85597125	16.79081833	16.59877975	6.888985392	7.25496282	7.72157905	1	11001675	11003320	+	FGSG_10496	--	--	--	--	--	--	1591	XP_011319484.1	XP_011319484.1 hypothetical protein FGSG_10496 [Fusarium graminearum PH-1]	_	_	_	_	_	_	_	_
FGSG_10507	133.4567083	45.05139953	1.566515896	0	0	up	yes	134.0558273	130.4438228	135.8704748	46.05158531	44.70635954	44.39625375	1	11045308	11046165	+	FGSG_10507	--	--	--	--	--	--	858	XP_011319499.1	XP_011319499.1 hypothetical protein FGSG_10507 [Fusarium graminearum PH-1]	_	_	_	_	_	_	_	PF05705.11|DUF829|Eukaryotic protein of unknown function (DUF829)|ESU17237|m.5504:36-279
FGSG_10521	1.144594291	0.456581682	1.307184424	0.000683301	0.001143935	up	yes	1.320014673	1.170395706	0.943372493	0.445532863	0.393472463	0.530739719	1	11096117	11097185	+	FGSG_10521	--	--	--	GO:0016491|oxidoreductase activity	--	--	948	XP_011319514.1	XP_011319514.1 hypothetical protein FGSG_10521 [Fusarium graminearum PH-1]	sp|D7UQ42|SOL3_ALTSO	sp|D7UQ42|SOL3_ALTSO Short chain dehydrogenase sol3 OS=Alternaria solani GN=sol3 PE=3 SV=1	_	_	_	_	_	PF00106.22|adh_short|short chain dehydrogenase|ESU17252|m.5521:36-180;PF13561.3|adh_short_C2|Enoyl-(Acyl carrier protein) reductase|ESU17252|m.5521:41-160
FGSG_10534	3.726093666	1.80486377	1.041669366	7.51E-09	1.81E-08	up	yes	3.970391278	3.535405832	3.672483886	1.481982998	1.817796757	2.114811554	1	11153958	11155325	+	FGSG_10534	--	--	GO:0005829|cytosol	GO:0008483|transaminase activity; GO:0030170|pyridoxal phosphate binding	--	--	1368	XP_011319528.1	XP_011319528.1 hypothetical protein FGSG_10534 [Fusarium graminearum PH-1]	sp|O94562|YGD3_SCHPO	sp|O94562|YGD3_SCHPO Uncharacterized aminotransferase C1771.03c OS=Schizosaccharomyces pombe (strain 972 / ATCC 24843) GN=SPBC1773.03c PE=3 SV=1	_	_	_	_	_	PF00202.18|Aminotran_3|Aminotransferase class-III|ESU17266|m.5548:23-445
FGSG_10540	3.709470156	0.795549113	2.207052666	4.11E-25	1.73E-24	up	yes	4.324101855	2.681792563	4.12251605	0.671562994	0.953182013	0.761902333	1	11164289	11166420	+	FGSG_10540	--	--	--	--	--	--	1761	XP_011319534.1	XP_011319534.1 hypothetical protein FGSG_10540 [Fusarium graminearum PH-1]	_	_	_	_	_	_	_	_
FGSG_10565	0.886030412	0.117846045	2.809140168	1.92E-17	6.60E-17	up	yes	0.985047633	1.011678251	0.66136535	0.113783716	0.1042099	0.135544519	1	11273936	11277114	+	FGSG_10565	--	--	--	--	--	--	2784	XP_011319563.1	XP_011319563.1 hypothetical protein FGSG_10565 [Fusarium graminearum PH-1]	_	_	_	_	_	_	_	_
FGSG_10598	561.7854049	60.84321686	3.206639389	0	0	up	yes	552.3568248	551.8013563	581.1980337	59.01540514	63.49339959	60.02084586	1	11371773	11372429	+	FGSG_10598	--	--	--	--	--	--	657	XP_011319601.1	XP_011319601.1 hypothetical protein FGSG_10598 [Fusarium graminearum PH-1]	_	_	_	_	_	_	_	_
FGSG_10609	179.0912281	76.759985	1.222160959	0	0	up	yes	178.063337	178.2407916	180.9695558	78.38958217	77.12908433	74.76128852	1	11401032	11403012	-	FGSG_10609	--	GO:0009405|pathogenesis	--	GO:0016614|oxidoreductase activity, acting on CH-OH group of donors; GO:0016853|isomerase activity; GO:0050660|flavin adenine dinucleotide binding	--	--	1701	XP_011319613.1	XP_011319613.1 hypothetical protein FGSG_10609 [Fusarium graminearum PH-1]	sp|D7UQ40|SOL5_ALTSO	sp|D7UQ40|SOL5_ALTSO Bifunctional solanapyrone synthase OS=Alternaria solani GN=sol5 PE=1 SV=1	_	_	_	_	_	PF01565.20|FAD_binding_4|FAD binding domain|ESU17351|m.5674:99-235
FGSG_10617	22.92987004	8.291128463	1.466477842	1.00E-181	1.46E-180	up	yes	22.01728671	23.11808741	23.65423598	8.152292816	8.471375007	8.249717567	1	11426233	11429541	-	FGSG_10617	--	--	--	--	--	--	3207	XP_011319622.1	XP_011319622.1 hypothetical protein FGSG_10617 [Fusarium graminearum PH-1]	_	_	_	_	_	_	_	PF07993.9|NAD_binding_4|Male sterility protein|ESU17360|m.5688:706-936;PF00501.25|AMP-binding|AMP-binding enzyme|ESU17360|m.5688:41-359;PF01370.18|Epimerase|NAD dependent epimerase/dehydratase family|ESU17360|m.5688:704-912;PF00550.22|PP-binding|Phosphopantetheine attachment site|ESU17360|m.5688:587-655
FGSG_10623	9.080691806	3.971811714	1.190965086	1.14E-07	2.56E-07	up	yes	8.727075731	8.139752016	10.37524767	3.989004237	4.432394425	3.494036481	1	11443690	11444095	-	FGSG_10623	--	--	--	--	--	--	360	XP_011319628.1	XP_011319628.1 hypothetical protein FGSG_10623 [Fusarium graminearum PH-1]	_	_	_	_	_	_	_	_
FGSG_10630	1.668412904	0.520230232	1.662406838	2.78E-05	5.29E-05	up	yes	2.337186576	1.45116679	1.216885346	0.350718396	0.737469147	0.472503154	1	11466253	11467611	-	FGSG_10630	--	--	--	--	--	--	843	XP_011319636.1	XP_011319636.1 hypothetical protein FGSG_10630 [Fusarium graminearum PH-1]	_	_	_	_	_	_	_	PF05730.8|CFEM|CFEM domain|ESU17374|m.5707:27-87
FGSG_10636	45.4849051	8.429304827	2.43050892	3.31E-109	3.38E-108	up	yes	47.51818777	44.12325122	44.81327632	8.310425493	8.970322051	8.007166936	1	11489041	11489630	+	FGSG_10636	--	GO:0006412|translation	GO:0005737|cytoplasm; GO:0005874|microtubule	--	--	--	432	XP_011319642.1	XP_011319642.1 hypothetical protein FGSG_10636 [Fusarium graminearum PH-1]	sp|P0CR83|TCTP_CRYNB	sp|P0CR83|TCTP_CRYNB Translationally-controlled tumor protein homolog OS=Cryptococcus neoformans var. neoformans serotype D (strain B-3501A) GN=CNBM1320 PE=3 SV=1	_	_	_	_	_	PF00838.14|TCTP|Translationally controlled tumour protein|ESU17380|m.5714:1-139
FGSG_10642	2.962916871	0.744166018	1.978925073	6.08E-07	1.31E-06	up	yes	3.302322705	2.425936478	3.160491429	1.064098257	0.843373146	0.325026649	1	11500519	11501139	-	FGSG_10642	--	--	--	--	--	--	516	XP_011319648.1	XP_011319648.1 hypothetical protein FGSG_10642 [Fusarium graminearum PH-1]	_	_	_	_	_	_	_	_
FGSG_10670	1.506174564	0.080670395	4.063660488	0.009091805	0.013435224	up	yes	0.922077119	1.888430678	1.708015896	0	0	0.242011185	1	11566888	11567691	+	FGSG_10670	--	GO:0030245|cellulose catabolic process; GO:0045493|xylan catabolic process	GO:0005576|extracellular region	GO:0030248|cellulose binding; GO:0046555|acetylxylan esterase activity	ko:K05972|AXE1	--	693	XP_011319679.1	XP_011319679.1 acetylxylan esterase 2 precursor [Fusarium graminearum PH-1]	sp|Q99034|AXE1_HYPJE	sp|Q99034|AXE1_HYPJE Acetylxylan esterase OS=Hypocrea jecorina GN=axe1 PE=1 SV=1	_	_	_	_	_	PF01083.19|Cutinase|Cutinase|ESU17417|m.5757:25-230;PF08237.8|PE-PPE|PE-PPE domain|ESU17417|m.5757:58-124
FGSG_10677	38.98424379	17.07668422	1.190388714	1.54E-162	2.08E-161	up	yes	38.91257534	38.52478537	39.51537067	17.75234315	16.97154964	16.50615986	1	11580874	11583757	-	FGSG_10677	--	--	--	--	ko:K00276|AOC3,AOC2,tynA	ko00260|Glycine, serine and threonine metabolism; ko00350|Tyrosine metabolism; ko00360|Phenylalanine metabolism; ko00410|beta-Alanine metabolism; ko01100|Metabolic pathways; ko01110|Biosynthesis of secondary metabolites	2403	XP_011319686.1	XP_011319686.1 hypothetical protein FGSG_10677 [Fusarium graminearum PH-1]	_	_	_	_	_	_	_	PF01179.17|Cu_amine_oxid|Copper amine oxidase, enzyme domain|ESU17424|m.5767:329-735;PF09248.7|DUF1965|Domain of unknown function (DUF1965)|ESU17424|m.5767:250-317;PF02727.13|Cu_amine_oxidN2|Copper amine oxidase, N2 domain|ESU17424|m.5767:80-156
FGSG_10678	27.9110321	4.518882592	2.624125228	8.63E-307	1.77E-305	up	yes	28.3944884	26.6907551	28.64785281	4.656679189	4.622879109	4.277089479	1	11585074	11587509	-	FGSG_10678	--	--	--	--	--	--	1941	XP_011319687.1	XP_011319687.1 hypothetical protein FGSG_10678 [Fusarium graminearum PH-1]	_	_	_	_	_	_	_	PF13091.3|PLDc_2|PLD-like domain|ESU17425|m.5769:442-591
FGSG_10706	1.651843793	0.745895423	1.136526222	2.15E-11	5.92E-11	up	yes	1.756444463	1.262224662	1.936862253	0.809410575	0.712424318	0.715851377	1	11655934	11660717	-	FGSG_10706	--	GO:0006810|transport; GO:0031152|aggregation involved in sorocarp development; GO:0031288|sorocarp morphogenesis	GO:0005886|plasma membrane; GO:0016021|integral component of membrane	GO:0005524|ATP binding; GO:0042626|ATPase-coupled transmembrane transporter activity	--	--	4305	XP_011319717.1	XP_011319717.1 hypothetical protein FGSG_10706 [Fusarium graminearum PH-1]	sp|Q8T683|ABCG9_DICDI	sp|Q8T683|ABCG9_DICDI ABC transporter G family member 9 OS=Dictyostelium discoideum GN=abcG9 PE=3 SV=1	_	_	_	_	_	PF01061.21|ABC2_membrane|ABC-2 type transporter|ESU17455|m.5802:461-674;PF01061.21|ABC2_membrane|ABC-2 type transporter|ESU17455|m.5802:1122-1329;PF00005.24|ABC_tran|ABC transporter|ESU17455|m.5802:135-286;PF00005.24|ABC_tran|ABC transporter|ESU17455|m.5802:832-978;PF06422.9|PDR_CDR|CDR ABC transporter|ESU17455|m.5802:687-768
FGSG_10817	36.61877842	18.1865795	1.009310302	1.21E-27	5.42E-27	up	yes	35.61090648	38.40698524	35.83844354	18.56646825	18.34838601	17.64488423	3	6597345	6597994	-	FGSG_10817	--	--	--	--	--	--	480	XP_011325578.1	XP_011325578.1 hypothetical protein FGSG_10817 [Fusarium graminearum PH-1]	_	_	_	_	_	_	_	_
FGSG_10825	693.8426023	300.2404283	1.208462914	0	0	up	yes	697.7178579	696.8464336	686.9635152	306.0226185	293.6442676	301.0543987	3	6574770	6577744	-	FGSG_10825	--	GO:0006534|cysteine metabolic process; GO:0019280|L-methionine biosynthetic process from homoserine via O-acetyl-L-homoserine and cystathionine; GO:0046084|adenine biosynthetic process; GO:0050667|homocysteine metabolic process	GO:0005576|extracellular region; GO:0005634|nucleus; GO:0005737|cytoplasm; GO:0005829|cytosol	GO:0003871|5-methyltetrahydropteroyltriglutamate-homocysteine S-methyltransferase activity; GO:0008270|zinc ion binding; GO:0008705|methionine synthase activity	ko:K00549|metE	ko00270|Cysteine and methionine metabolism; ko00450|Selenocompound metabolism; ko01100|Metabolic pathways; ko01110|Biosynthesis of secondary metabolites; ko01230|Biosynthesis of amino acids	2858	KPA44722.1	KPA44722.1 5-methyltetrahydropteroyltriglutamate-homocysteine methyltransferase [Fusarium langsethiae]	sp|Q9UT19|METE_SCHPO	sp|Q9UT19|METE_SCHPO Probable 5-methyltetrahydropteroyltriglutamate--homocysteine methyltransferase OS=Schizosaccharomyces pombe (strain 972 / ATCC 24843) GN=met26 PE=1 SV=1	_	_	_	_	_	PF01717.15|Meth_synt_2|Cobalamin-independent synthase, Catalytic domain|ESU17948|m.369:522-845;PF08267.9|Meth_synt_1|Cobalamin-independent synthase, N-terminal domain|ESU17948|m.369:91-404
FGSG_10841	0.372944872	0.118707692	1.573038444	2.04E-05	3.94E-05	up	yes	0.378710245	0.431054829	0.309069543	0.117541323	0.108932904	0.129648849	3	6514926	6518531	+	FGSG_10841	--	--	--	--	ko:K10582|UBE2Q	ko04120|Ubiquitin mediated proteolysis	3234	XP_011325551.1	XP_011325551.1 hypothetical protein FGSG_10841 [Fusarium graminearum PH-1]	_	_	_	_	_	_	_	PF00644.17|PARP|Poly(ADP-ribose) polymerase catalytic domain|ESU17929|m.341:639-688;PF00179.23|UQ_con|Ubiquitin-conjugating enzyme|ESU17929|m.341:953-1037
FGSG_10853	12.70817525	6.213249066	1.031151802	3.62E-21	1.37E-20	up	yes	12.47139436	12.39634802	13.25678336	7.376820599	5.508042983	5.754883616	3	6476596	6478031	-	FGSG_10853	--	GO:0006869|lipid transport; GO:0008152|metabolic process	GO:0005739|mitochondrion; GO:0005777|peroxisome	GO:0008289|lipid binding; GO:0033814|propanoyl-CoA C-acyltransferase activity	ko:K08764|SCP2,SCPX	ko01100|Metabolic pathways; ko04146|Peroxisome	1377	XP_011325536.1	XP_011325536.1 nonspecific lipid-transfer protein [Fusarium graminearum PH-1]	sp|Q07598|NLTP_CHICK	sp|Q07598|NLTP_CHICK Non-specific lipid-transfer protein (Fragment) OS=Gallus gallus GN=SCP2 PE=2 SV=1	_	_	_	_	_	PF00108.20|Thiolase_N|Thiolase, N-terminal domain|ESU17914|m.324:9-231;PF02803.15|Thiolase_C|Thiolase, C-terminal domain|ESU17914|m.324:275-365;PF08545.7|ACP_syn_III|3-Oxoacyl-[acyl-carrier-protein (ACP)] synthase III|ESU17914|m.324:81-116
FGSG_10881	1787.761611	843.1383047	1.084304123	0	0	up	yes	1805.614765	1783.474126	1774.195942	833.0808352	848.8498335	847.4842453	3	6400293	6401506	-	FGSG_10881	--	GO:0055114|oxidation-reduction process	GO:0005758|mitochondrial intermembrane space; GO:0070469|respirasome	GO:0009055|electron transfer activity; GO:0020037|heme binding; GO:0046872|metal ion binding	ko:K08738|CYC	ko00920|Sulfur metabolism; ko01100|Metabolic pathways	736	XP_011325505.1	XP_011325505.1 hypothetical protein FGSG_10881 [Fusarium graminearum PH-1]	sp|Q4HVX7|CYC_GIBZE	sp|Q4HVX7|CYC_GIBZE Cytochrome c OS=Gibberella zeae (strain PH-1 / ATCC MYA-4620 / FGSC 9075 / NRRL 31084) GN=CYC1 PE=3 SV=3	_	_	_	_	_	PF00034.18|Cytochrom_C|Cytochrome c|ESU17883|m.285:7-103;PF13442.3|Cytochrome_CBB3|Cytochrome C oxidase, cbb3-type, subunit III|ESU17883|m.285:5-101
FGSG_10887	196.8394922	97.49797229	1.013500907	9.08E-229	1.50E-227	up	yes	202.1508039	192.3266839	196.0409888	100.3357878	95.00034525	97.1577838	3	6384898	6386048	+	FGSG_10887	--	GO:0009102|biotin biosynthetic process; GO:0016226|iron-sulfur cluster assembly; GO:0097428|protein maturation by iron-sulfur cluster transfer	GO:0005759|mitochondrial matrix	GO:0005198|structural molecule activity; GO:0005506|iron ion binding; GO:0008198|ferrous iron binding; GO:0051536|iron-sulfur cluster binding; GO:0051537|2 iron, 2 sulfur cluster binding	ko:K13628|iscA,ISCA1	--	1097	XP_011325499.1	XP_011325499.1 hypothetical protein FGSG_10887, partial [Fusarium graminearum PH-1]	sp|Q07821|ISA1_YEAST	sp|Q07821|ISA1_YEAST Iron-sulfur assembly protein 1 OS=Saccharomyces cerevisiae (strain ATCC 204508 / S288c) GN=ISA1 PE=1 SV=1	_	_	_	_	_	PF01521.17|Fe-S_biosyn|Iron-sulphur cluster biosynthesis|ESU17877|m.274:136-235
FGSG_10920	40.10183907	18.6076181	1.107359604	5.48E-70	4.24E-69	up	yes	39.85477895	38.67330598	41.77743229	18.41991778	19.61962395	17.78331256	3	6254718	6255946	+	FGSG_10920	--	GO:0009636|response to toxic substance; GO:0019439|aromatic compound catabolic process	--	GO:0016491|oxidoreductase activity	ko:K07119|K07119	--	1127	XP_011325459.1	XP_011325459.1 hypothetical protein FGSG_10920 [Fusarium graminearum PH-1]	sp|O34812|YFMJ_BACSU	sp|O34812|YFMJ_BACSU Putative NADP-dependent oxidoreductase YfmJ OS=Bacillus subtilis (strain 168) GN=yfmJ PE=2 SV=1	_	_	_	_	_	PF16884.2|ADH_N_2|N-terminal domain of oxidoreductase|ESU17837|m.219:22-112;PF00107.23|ADH_zinc_N|Zinc-binding dehydrogenase|ESU17837|m.219:165-296;PF13602.3|ADH_zinc_N_2|Zinc-binding dehydrogenase|ESU17837|m.219:197-337
FGSG_10960	0.814822542	0.350258875	1.19504979	6.24E-07	1.34E-06	up	yes	0.920586991	0.701403708	0.822476927	0.323821751	0.361373186	0.365581688	3	6146034	6149608	+	FGSG_10960	--	GO:0001516|prostaglandin biosynthetic process; GO:0006979|response to oxidative stress; GO:0031408|oxylipin biosynthetic process; GO:0042744|hydrogen peroxide catabolic process	--	GO:0004601|peroxidase activity; GO:0005506|iron ion binding; GO:0016705|oxidoreductase activity, acting on paired donors, with incorporation or reduction of molecular oxygen; GO:0020037|heme binding; GO:0051213|dioxygenase activity	ko:K17862|PPOC	ko00591|Linoleic acid metabolism	3326	XP_011325412.1	XP_011325412.1 hypothetical protein FGSG_10960 [Fusarium graminearum PH-1]	sp|Q4WY82|PPOC_ASPFU	sp|Q4WY82|PPOC_ASPFU Linoleate 10R-lipoxygenase OS=Neosartorya fumigata (strain ATCC MYA-4609 / Af293 / CBS 101355 / FGSC A1100) GN=ppoC PE=1 SV=2	_	_	_	_	_	PF03098.12|An_peroxidase|Animal haem peroxidase|ESU17790|m.154:159-239;PF03098.12|An_peroxidase|Animal haem peroxidase|ESU17790|m.154:236-612;PF00067.19|p450|Cytochrome P450|ESU17790|m.154:963-1048
FGSG_10962	582.1845631	226.9005231	1.359377851	0	0	up	yes	582.734268	582.3053365	581.5140846	229.3903058	230.9405907	220.3706727	3	6140491	6141475	-	FGSG_10962	--	--	--	--	--	--	936	SCB64980.1	SCB64980.1 unnamed protein product [Fusarium graminearum]	_	_	_	_	_	_	_	_
FGSG_10966	5.57034151	2.23450848	1.313953869	7.10E-26	3.06E-25	up	yes	5.632475409	5.555516092	5.523033028	2.372339713	2.295290456	2.035895273	3	6132887	6134925	+	FGSG_10966	--	--	--	--	--	--	1905	XP_011325406.1	XP_011325406.1 hypothetical protein FGSG_10966 [Fusarium graminearum PH-1]	_	_	_	_	_	_	_	PF05686.9|Glyco_transf_90|Glycosyl transferase family 90|ESU17784|m.145:481-606
FGSG_10980	4.303587273	1.983196155	1.113804449	2.32E-11	6.37E-11	up	yes	4.165812698	3.913704159	4.831244963	2.01126264	1.989271462	1.949054364	3	6098428	6099885	-	FGSG_10980	--	--	--	--	--	--	1323	XP_011325392.1	XP_011325392.1 hypothetical protein FGSG_10980 [Fusarium graminearum PH-1]	_	_	_	_	_	_	_	PF04082.15|Fungal_trans|Fungal specific transcription factor domain|ESU17770|m.125:13-130
FGSG_10993	7.079824177	2.856535571	1.306441668	1.99E-21	7.60E-21	up	yes	7.108716166	7.409483002	6.721273363	2.732747519	3.021026354	2.81583284	3	6031919	6033356	-	FGSG_10993	--	GO:0008152|metabolic process	--	GO:0016874|ligase activity	--	--	1221	XP_011325377.1	XP_011325377.1 hypothetical protein FGSG_10993 [Fusarium graminearum PH-1]	sp|Q4WD47|FMPE_ASPFU	sp|Q4WD47|FMPE_ASPFU Nonribosomal peptide synthetase fmpE OS=Neosartorya fumigata (strain ATCC MYA-4609 / Af293 / CBS 101355 / FGSC A1100) GN=fmpE PE=2 SV=1	_	_	_	_	_	PF00266.16|Aminotran_5|Aminotransferase class-V|ESU17755|m.99:26-388;PF00155.18|Aminotran_1_2|Aminotransferase class I and II|ESU17755|m.99:65-200;PF01053.17|Cys_Met_Meta_PP|Cys/Met metabolism PLP-dependent enzyme|ESU17755|m.99:151-312
FGSG_11025	74.78627415	30.19303848	1.308272712	2.77E-178	3.98E-177	up	yes	73.40487487	74.77972327	76.17422431	31.14204614	29.21854049	30.2185288	3	5940723	5941866	+	FGSG_11025	--	--	--	--	ko:K14816|REI1	--	1144	XP_011325338.1	XP_011325338.1 hypothetical protein FGSG_11025 [Fusarium graminearum PH-1]	sp|Q9HET8|TRI15_FUSSP	sp|Q9HET8|TRI15_FUSSP Core trichothecene cluster (CTC) protein 15 OS=Fusarium sporotrichioides GN=TRI15 PE=2 SV=1	_	_	_	_	_	PF12756.4|zf-C2H2_2|C2H2 type zinc-finger (2 copies)|ESU17716|m.49:78-174
FGSG_11029	3.344557659	1.466409571	1.184029546	1.01E-10	2.69E-10	up	yes	2.718507124	3.941199101	3.373966752	1.137720401	1.648048676	1.613459637	3	5914982	5916930	-	FGSG_11029	--	GO:0006879|cellular iron ion homeostasis; GO:0015891|siderophore transport; GO:0033214|siderophore-dependent iron import into cell	GO:0005737|cytoplasm; GO:0005887|integral component of plasma membrane	GO:0015343|siderophore transmembrane transporter activity; GO:0022857|transmembrane transporter activity	--	--	1949	XP_011325334.1	XP_011325334.1 hypothetical protein FGSG_11029 [Fusarium graminearum PH-1]	sp|Q92341|STR3_SCHPO	sp|Q92341|STR3_SCHPO Siderophore iron transporter 3 OS=Schizosaccharomyces pombe (strain 972 / ATCC 24843) GN=str3 PE=1 SV=1	_	_	_	_	_	PF07690.13|MFS_1|Major Facilitator Superfamily|ESU17712|m.40:77-338
FGSG_11032	21.48050295	8.947953506	1.262458164	1.64E-77	1.35E-76	up	yes	21.37021219	21.57507588	21.49622078	8.246366299	9.897787748	8.699706472	3	5902588	5904710	+	FGSG_11032	--	--	GO:0005576|extracellular region	GO:0045480|galactose oxidase activity; GO:0046872|metal ion binding	ko:K04618|GAOA	ko00052|Galactose metabolism	2123	XP_011325329.1	XP_011325329.1 galactose oxidase precursor [Fusarium graminearum PH-1]	sp|I1S2N3|GAOA_GIBZE	sp|I1S2N3|GAOA_GIBZE Galactose oxidase OS=Gibberella zeae (strain PH-1 / ATCC MYA-4620 / FGSC 9075 / NRRL 31084) GN=GAOA PE=3 SV=1	_	_	_	_	_	PF09118.8|DUF1929|Domain of unknown function (DUF1929)|ESU17707|m.32:584-678;PF00754.22|F5_F8_type_C|F5/8 type C domain|ESU17707|m.32:57-184;PF01344.22|Kelch_1|Kelch motif|ESU17707|m.32:314-355
FGSG_11058	29.40559186	10.28002603	1.515334433	1.64E-92	1.52E-91	up	yes	30.53402724	27.75346163	29.9292867	10.00791822	9.871259125	10.96090074	3	5847442	5848667	+	FGSG_11058	--	--	--	--	--	--	1226	XP_011325301.1	XP_011325301.1 hypothetical protein FGSG_11058 [Fusarium graminearum PH-1]	_	_	_	_	_	_	_	_
FGSG_11059	12.78473347	3.931799608	1.698623754	5.98E-25	2.51E-24	up	yes	12.10664706	12.52401693	13.72353642	4.284863886	4.054477114	3.456057824	3	5841710	5842434	+	FGSG_11059	--	--	--	--	--	--	552	XP_011325300.1	XP_011325300.1 hypothetical protein FGSG_11059 [Fusarium graminearum PH-1]	_	_	_	_	_	_	_	PF00646.30|F-box|F-box domain|ESU17678|m.13358:13-46
FGSG_11079	25.49761041	9.954798951	1.356015149	8.61E-101	8.39E-100	up	yes	24.95791023	25.67488165	25.86003935	9.535637142	10.13063276	10.19812695	3	5791930	5793838	+	FGSG_11079	--	--	GO:0005783|endoplasmic reticulum; GO:0005794|Golgi apparatus; GO:0016021|integral component of membrane; GO:0032153|cell division site; GO:0051286|cell tip	GO:0071916|dipeptide transmembrane transporter activity	--	--	1661	XP_011325278.1	XP_011325278.1 hypothetical protein FGSG_11079 [Fusarium graminearum PH-1]	sp|O94491|YC7A_SCHPO	sp|O94491|YC7A_SCHPO Uncharacterized transporter C417.10 OS=Schizosaccharomyces pombe (strain 972 / ATCC 24843) GN=SPCC417.10 PE=3 SV=1	_	_	_	_	_	PF07690.13|MFS_1|Major Facilitator Superfamily|ESU17656|m.13331:62-429
FGSG_11080	5.829989932	1.654311437	1.811040457	6.63E-25	2.77E-24	up	yes	5.193333388	6.226610686	6.070025722	1.566464172	1.783837916	1.612632222	3	5789823	5791054	-	FGSG_11080	--	--	--	--	--	--	1092	XP_011325277.1	XP_011325277.1 hypothetical protein FGSG_11080 [Fusarium graminearum PH-1]	_	_	_	_	_	_	_	_
FGSG_11081	62.01767075	28.13348933	1.14011074	1.04E-138	1.25E-137	up	yes	62.7588739	62.56658207	60.72755628	27.92302966	27.95944535	28.517993	3	5787850	5789254	-	FGSG_11081	--	--	--	GO:0004497|monooxygenase activity; GO:0071949|FAD binding	--	--	1260	XP_011325276.1	XP_011325276.1 hypothetical protein FGSG_11081 [Fusarium graminearum PH-1]	sp|D4B1Y1|A2462_ARTBC	sp|D4B1Y1|A2462_ARTBC Probable FAD-dependent monooxygenase OS=Arthroderma benhamiae (strain ATCC MYA-4681 / CBS 112371) GN=ARB_02462 PE=3 SV=1	_	_	_	_	_	PF01494.16|FAD_binding_3|FAD binding domain|ESU17654|m.13329:7-193;PF13450.3|NAD_binding_8|NAD(P)-binding Rossmann-like domain|ESU17654|m.13329:10-38
FGSG_11166	23.3777621	11.2359169	1.05635253	7.75E-33	3.77E-32	up	yes	24.83227263	21.11846176	24.18255191	11.02432739	12.48885303	10.19457028	3	5566269	5567471	-	FGSG_11166	--	--	--	--	--	--	1203	XP_011325181.1	XP_011325181.1 hypothetical protein FGSG_11166 [Fusarium graminearum PH-1]	_	_	_	_	_	_	_	_
FGSG_11176	1.136242996	0.172751702	2.648956173	8.16E-21	3.07E-20	up	yes	1.247233787	1.203139372	0.958355829	0.164879045	0.10786146	0.2455146	3	5539477	5542904	+	FGSG_11176	--	--	--	--	--	--	3074	XP_011325169.1	XP_011325169.1 hypothetical protein FGSG_11176 [Fusarium graminearum PH-1]	_	_	_	_	_	_	_	_
FGSG_11177	0.883711789	0.205996673	2.048800562	6.15E-06	1.23E-05	up	yes	0.806817479	0.800530396	1.043787492	0.228552573	0.328934651	0.060502796	3	5537213	5538673	-	FGSG_11177	--	--	--	--	--	--	1386	XP_011325168.1	XP_011325168.1 hypothetical protein FGSG_11177 [Fusarium graminearum PH-1]	_	_	_	_	_	_	_	PF00026.20|Asp|Eukaryotic aspartyl protease|ESU17546|m.13182:130-450
FGSG_11181	0.522422087	0.241880534	1.079830792	0.00547345	0.008334009	up	yes	0.564487141	0.42445446	0.57832466	0.414571216	0.14645147	0.164618915	3	5529063	5531713	+	FGSG_11181	--	GO:0030245|cellulose catabolic process	GO:0005576|extracellular region	GO:0008422|beta-glucosidase activity; GO:0102483|scopolin beta-glucosidase activity	ko:K05349|bglX	ko00460|Cyanoamino acid metabolism; ko00500|Starch and sucrose metabolism; ko01100|Metabolic pathways; ko01110|Biosynthesis of secondary metabolites	2547	XP_011325164.1	XP_011325164.1 hypothetical protein FGSG_11181 [Fusarium graminearum PH-1]	sp|A1DPG0|BGLH_NEOFI	sp|A1DPG0|BGLH_NEOFI Probable beta-glucosidase H OS=Neosartorya fischeri (strain ATCC 1020 / DSM 3700 / CBS 544.65 / FGSC A1164 / JCM 1740 / NRRL 181 / WB 181) GN=bglH PE=3 SV=1	_	_	_	_	_	PF01915.19|Glyco_hydro_3_C|Glycosyl hydrolase family 3 C-terminal domain|ESU17542|m.13178:320-716;PF00933.18|Glyco_hydro_3|Glycosyl hydrolase family 3 N terminal domain|ESU17542|m.13178:60-278;PF14310.3|Fn3-like|Fibronectin type III-like domain|ESU17542|m.13178:755-825
FGSG_11186	1.85777642	0.503586863	1.862641565	3.55E-13	1.05E-12	up	yes	1.692822599	1.721026316	2.159480344	0.443222693	0.562843737	0.504694158	3	5513143	5514940	-	FGSG_11186	--	--	--	--	--	--	1620	XP_011325157.1	XP_011325157.1 hypothetical protein FGSG_11186 [Fusarium graminearum PH-1]	_	_	_	_	_	_	_	PF11951.5|Fungal_trans_2|Fungal specific transcription factor domain|ESU17535|m.13168:114-283;PF00172.15|Zn_clus|Fungal Zn(2)-Cys(6) binuclear cluster domain|ESU17535|m.13168:28-61
FGSG_11189	64.29485217	11.83809538	2.440272442	2.21E-240	3.77E-239	up	yes	64.77312906	65.92357881	62.18784865	11.43905627	11.11348162	12.96174824	3	5507213	5508009	+	FGSG_11189	--	--	--	--	--	--	744	XP_011325154.1	XP_011325154.1 hypothetical protein FGSG_11189 [Fusarium graminearum PH-1]	_	_	_	_	_	_	_	PF12311.5|DUF3632|Protein of unknown function (DUF3632)|ESU17532|m.13165:48-222
FGSG_11190	111.8445874	30.03588323	1.896385188	6.71E-142	8.19E-141	up	yes	104.8316756	117.5774968	113.1245897	29.63965996	27.7343848	32.73360493	3	5506166	5506675	-	FGSG_11190	--	--	--	GO:0003723|RNA binding; GO:0004521|endoribonuclease activity; GO:0046589|ribonuclease T1 activity	--	--	399	XP_011325153.1	XP_011325153.1 guanyl-specific ribonuclease F1 precursor [Fusarium graminearum PH-1]	sp|P10282|RNF1_GIBFU	sp|P10282|RNF1_GIBFU Guanyl-specific ribonuclease F1 OS=Gibberella fujikuroi PE=1 SV=4	_	_	_	_	_	PF00545.17|Ribonuclease|ribonuclease|ESU17531|m.13164:46-126
FGSG_11205	2693.76775	447.3941312	2.589980343	0	0	up	yes	2667.735381	2686.442045	2727.125825	452.6000371	449.4865047	440.0958519	3	5463858	5464462	+	FGSG_11205	--	--	GO:0005576|extracellular region	--	--	--	549	XP_011325136.1	XP_011325136.1 hypothetical protein FGSG_11205 [Fusarium graminearum PH-1]	sp|O74238|SNP1_PHANO	sp|O74238|SNP1_PHANO Protein SnodProt1 OS=Phaeosphaeria nodorum (strain SN15 / ATCC MYA-4574 / FGSC 10173) GN=SNOG_13722 PE=2 SV=1	_	_	_	_	_	PF07249.9|Cerato-platanin|Cerato-platanin|ESU17514|m.13143:31-150
FGSG_11222	6.936417554	3.214581327	1.107157279	4.49E-06	9.06E-06	up	yes	8.813360378	5.6635815	6.332310784	3.373055053	3.261935291	3.008753637	3	5405285	5405716	+	FGSG_11222	--	--	--	--	--	--	432	XP_011325114.1	XP_011325114.1 hypothetical protein FGSG_11222 [Fusarium graminearum PH-1]	_	_	_	_	_	_	_	_
FGSG_11232	15.37672586	6.826067418	1.170447743	5.38E-40	2.98E-39	up	yes	15.82551253	14.13496845	16.16969659	6.713382981	6.776746309	6.988072963	3	5377570	5378994	+	FGSG_11232	--	--	--	--	--	--	1425	XP_011325103.1	XP_011325103.1 hypothetical protein FGSG_11232 [Fusarium graminearum PH-1]	_	_	_	_	_	_	_	PF13450.3|NAD_binding_8|NAD(P)-binding Rossmann-like domain|ESU17481|m.13099:35-99;PF12831.4|FAD_oxidored|FAD dependent oxidoreductase|ESU17481|m.13099:32-73;PF01593.21|Amino_oxidase|Flavin containing amine oxidoreductase|ESU17481|m.13099:41-294;PF07992.11|Pyr_redox_2|Pyridine nucleotide-disulphide oxidoreductase|ESU17481|m.13099:32-116;PF00890.21|FAD_binding_2|FAD binding domain|ESU17481|m.13099…
FGSG_11236	89.00183895	17.91720284	2.311846829	0	0	up	yes	89.35254562	88.37821364	89.2747576	18.47847551	16.80003274	18.47310029	3	5364186	5366179	+	FGSG_11236	--	GO:0008152|metabolic process	--	GO:0034480|phosphatidylcholine phospholipase C activity	ko:K01114|plcC	ko00562|Inositol phosphate metabolism; ko00564|Glycerophospholipid metabolism; ko00565|Ether lipid metabolism; ko01100|Metabolic pathways; ko01110|Biosynthesis of secondary metabolites	1944	XP_011325099.1	XP_011325099.1 hypothetical protein FGSG_11236 [Fusarium graminearum PH-1]	sp|P9WIB0|PHLC_MYCTO	sp|P9WIB0|PHLC_MYCTO Phospholipase C 3 OS=Mycobacterium tuberculosis (strain CDC 1551 / Oshkosh) GN=plcC PE=3 SV=1	_	_	_	_	_	PF04185.11|Phosphoesterase|Phosphoesterase family|ESU17477|m.13094:53-425
FGSG_11272	21.05358171	7.690820765	1.451666654	5.71E-169	7.90E-168	up	yes	21.73225136	21.33721402	20.09127976	8.274928372	7.218809832	7.578724089	3	7593058	7597699	+	FGSG_11272	--	--	GO:0005774|vacuolar membrane; GO:0005886|plasma membrane; GO:0016021|integral component of membrane	GO:0005524|ATP binding; GO:0042626|ATPase-coupled transmembrane transporter activity	--	--	4484	XP_011325975.1	XP_011325975.1 hypothetical protein FGSG_11272 [Fusarium graminearum PH-1]	sp|I1RL06|ZRA1_GIBZE	sp|I1RL06|ZRA1_GIBZE ZEB2-regulated ABC transporter 1 OS=Gibberella zeae (strain PH-1 / ATCC MYA-4620 / FGSC 9075 / NRRL 31084) GN=ZRA1 PE=2 SV=1	_	_	_	_	_	PF01061.21|ABC2_membrane|ABC-2 type transporter|ESU18353|m.896:467-676;PF01061.21|ABC2_membrane|ABC-2 type transporter|ESU18353|m.896:1136-1352;PF00005.24|ABC_tran|ABC transporter|ESU18353|m.896:141-303;PF00005.24|ABC_tran|ABC transporter|ESU18353|m.896:835-986;PF06422.9|PDR_CDR|CDR ABC transporter|ESU18353|m.896:688-777;PF14510.3|ABC_trans_N|ABC-transporter extracellular N-terminal|ESU18353|m.89…
FGSG_11279	3.30334002	1.04915607	1.645371073	5.54E-14	1.70E-13	up	yes	3.203158129	3.13926827	3.567593662	1.359336129	0.952776231	0.835355848	3	7576597	7577998	+	FGSG_11279	--	--	--	--	--	--	1305	XP_011325967.1	XP_011325967.1 hypothetical protein FGSG_11279 [Fusarium graminearum PH-1]	_	_	_	_	_	_	_	_
FGSG_11298	21.33957057	1.836466143	3.531368337	3.15E-251	5.52E-250	up	yes	20.61171674	22.02426264	21.38273233	1.723939406	1.91721911	1.868239914	3	7529052	7530521	+	FGSG_11298	--	--	GO:0005886|plasma membrane	GO:0004499|N,N-dimethylaniline monooxygenase activity; GO:0050660|flavin adenine dinucleotide binding; GO:0050661|NADP binding	--	--	1470	XP_011325946.1	XP_011325946.1 hypothetical protein FGSG_11298 [Fusarium graminearum PH-1]	sp|A0R665|ETHA_MYCS2	sp|A0R665|ETHA_MYCS2 FAD-containing monooxygenase EthA OS=Mycobacterium smegmatis (strain ATCC 700084 / mc(2)155) GN=ethA PE=3 SV=1	_	_	_	_	_	PF00743.16|FMO-like|Flavin-binding monooxygenase-like|ESU18324|m.860:86-353;PF13738.3|Pyr_redox_3|Pyridine nucleotide-disulphide oxidoreductase|ESU18324|m.860:14-217;PF13434.3|K_oxygenase|L-lysine 6-monooxygenase (NADPH-requiring)|ESU18324|m.860:86-231;PF07992.11|Pyr_redox_2|Pyridine nucleotide-disulphide oxidoreductase|ESU18324|m.860:11-218;PF13450.3|NAD_binding_8|NAD(P)-binding Rossmann-like do…
FGSG_11300	4.134873483	1.327845984	1.631416027	1.15E-14	3.61E-14	up	yes	4.574225707	3.851722419	3.978672322	1.025349581	1.470531382	1.487656989	3	7525813	7526883	+	FGSG_11300	--	--	GO:0016021|integral component of membrane	GO:0004022|alcohol dehydrogenase (NAD) activity	--	--	1071	XP_011325944.1	XP_011325944.1 hypothetical protein FGSG_11300 [Fusarium graminearum PH-1]	sp|N4WE43|RED2_COCH4	sp|N4WE43|RED2_COCH4 Dehydrogenase RED2 OS=Cochliobolus heterostrophus (strain C4 / ATCC 48331 / race T) GN=RED2 PE=3 SV=1	_	_	_	_	_	PF00106.22|adh_short|short chain dehydrogenase|ESU18322|m.857:106-292;PF13561.3|adh_short_C2|Enoyl-(Acyl carrier protein) reductase|ESU18322|m.857:113-293;PF08659.7|KR|KR domain|ESU18322|m.857:108-252
FGSG_11301	7.580435191	3.346963803	1.177025623	1.18E-20	4.41E-20	up	yes	7.013500246	7.554418524	8.173386801	3.653935835	3.307465794	3.07948978	3	7523394	7525230	-	FGSG_11301	--	--	--	--	--	--	1416	XP_011325943.1	XP_011325943.1 hypothetical protein FGSG_11301 [Fusarium graminearum PH-1]	_	_	_	_	_	_	_	_
FGSG_11307	1.627556008	0.673966902	1.259545834	8.45E-05	0.000154135	up	yes	1.373036921	1.701023539	1.808607565	0.662904951	0.356222952	1.002772802	3	7506989	7508371	-	FGSG_11307	--	--	--	--	--	--	1338	XP_011325937.1	XP_011325937.1 hypothetical protein FGSG_11307 [Fusarium graminearum PH-1]	_	_	_	_	_	_	_	PF12505.5|DUF3712|Protein of unknown function (DUF3712)|ESU18315|m.847:147-270
FGSG_11347	9.078072709	4.272595209	1.085489057	1.26E-12	3.65E-12	up	yes	9.227820708	10.15022074	7.856176682	4.865164368	3.422127472	4.530493786	3	7407752	7408829	+	FGSG_11347	--	GO:0009712|catechol-containing compound metabolic process; GO:0019439|aromatic compound catabolic process	--	GO:0008199|ferric iron binding; GO:0018576|catechol 1,2-dioxygenase activity; GO:0018581|hydroxyquinol 1,2-dioxygenase activity	--	--	981	XP_011325892.1	XP_011325892.1 hypothetical protein FGSG_11347 [Fusarium graminearum PH-1]	sp|Q6F4M7|NPCC_RHOOP	sp|Q6F4M7|NPCC_RHOOP Hydroxyquinol 1,2-dioxygenase OS=Rhodococcus opacus GN=npcC PE=2 SV=1	_	_	_	_	_	PF00775.18|Dioxygenase_C|Dioxygenase|ESU18270|m.784:107-289;PF04444.11|Dioxygenase_N|Catechol dioxygenase N terminus|ESU18270|m.784:30-102
FGSG_11371	0.538118839	0.204037329	1.35662629	7.59E-05	0.000139002	up	yes	0.519005396	0.654396687	0.440954435	0.189364494	0.193898321	0.228849173	3	7345086	7347809	-	FGSG_11371	--	--	--	--	--	--	2565	XP_011325865.1	XP_011325865.1 hypothetical protein FGSG_11371 [Fusarium graminearum PH-1]	_	_	_	_	_	_	_	_
FGSG_11437	18.63966669	8.538006594	1.125489921	8.55E-12	2.40E-11	up	yes	17.16937757	18.3460158	20.40360671	7.960464749	9.489918395	8.163636639	3	7159746	7160066	+	FGSG_11437	--	--	--	--	--	--	321	XP_011325786.1	XP_011325786.1 hypothetical protein FGSG_11437 [Fusarium graminearum PH-1]	_	_	_	_	_	_	_	_
FGSG_11440	16.52422331	7.283138243	1.180843631	4.91E-29	2.24E-28	up	yes	15.4999865	15.57382883	18.4988546	6.603173542	7.569203284	7.677037903	3	7149888	7151005	-	FGSG_11440	--	GO:0009686|gibberellin biosynthetic process; GO:0009739|response to gibberellin; GO:0009740|gibberellic acid mediated signaling pathway; GO:0009826|unidimensional cell growth; GO:0009908|flower development; GO:0048366|leaf development; GO:0048575|short-day photoperiodism, flowering	GO:0005737|cytoplasm	GO:0045544|gibberellin 20-oxidase activity; GO:0046872|metal ion binding	--	--	1065	XP_011325783.1	XP_011325783.1 hypothetical protein FGSG_11440 [Fusarium graminearum PH-1]	sp|Q39110|GAOX1_ARATH	sp|Q39110|GAOX1_ARATH Gibberellin 20 oxidase 1 OS=Arabidopsis thaliana GN=GA20OX1 PE=2 SV=2	_	_	_	_	_	PF14226.3|DIOX_N|non-haem dioxygenase in morphine synthesis N-terminal|ESU18161|m.648:44-149;PF03171.17|2OG-FeII_Oxy|2OG-Fe(II) oxygenase superfamily|ESU18161|m.648:224-316
FGSG_11480	48.92010083	16.43615617	1.572971822	8.41E-231	1.40E-229	up	yes	48.77159656	48.06221649	49.92648945	16.68459036	16.57576218	16.04811599	3	7049615	7051363	-	FGSG_11480	--	GO:0019630|quinate metabolic process	GO:0016021|integral component of membrane	GO:0022857|transmembrane transporter activity	--	--	1629	XP_011325734.1	XP_011325734.1 hypothetical protein FGSG_11480 [Fusarium graminearum PH-1]	sp|Q4U3U4|QAY_NEUTR	sp|Q4U3U4|QAY_NEUTR Quinate permease OS=Neurospora terricola GN=qa-y PE=3 SV=1	_	_	_	_	_	PF00083.21|Sugar_tr|Sugar (and other) transporter|ESU18112|m.589:30-499;PF07690.13|MFS_1|Major Facilitator Superfamily|ESU18112|m.589:43-424
FGSG_11517	16.31211056	6.267153192	1.378645297	1.13E-19	4.12E-19	up	yes	16.20650762	18.86333414	13.86648992	6.159491836	6.94516913	5.696798611	2	8882210	8883038	-	FGSG_11517	--	--	--	--	ko:K00505|TYR	ko00350|Tyrosine metabolism; ko01100|Metabolic pathways; ko01110|Biosynthesis of secondary metabolites	552	XP_011323110.1	XP_011323110.1 hypothetical protein FGSG_11517 [Fusarium graminearum PH-1]	_	_	_	_	_	_	_	PF00264.17|Tyrosinase|Common central domain of tyrosinase|ESU08286|m.10342:66-145
FGSG_11570	48.17678625	21.72864905	1.148375299	2.50E-49	1.57E-48	up	yes	47.70308345	46.82333077	50.00394454	22.68562841	23.55608969	18.94422905	2	8751119	8752134	-	FGSG_11570	--	--	GO:0005737|cytoplasm	GO:0008270|zinc ion binding; GO:0051903|S-(hydroxymethyl)glutathione dehydrogenase activity	--	--	768	XP_011323053.1	XP_011323053.1 hypothetical protein FGSG_11570 [Fusarium graminearum PH-1]	sp|P47734|FADH_METMR	sp|P47734|FADH_METMR S-(hydroxymethyl)glutathione dehydrogenase OS=Methylobacter marinus GN=fdh PE=3 SV=2	_	_	_	_	_	PF08240.9|ADH_N|Alcohol dehydrogenase GroES-like domain|ESU08343|m.10275:5-89;PF00107.23|ADH_zinc_N|Zinc-binding dehydrogenase|ESU08343|m.10275:145-242
FGSG_11585	247.2745453	108.2326722	1.191902716	0	0	up	yes	248.2928537	245.5560785	247.9747037	104.5700257	108.4998616	111.6281292	1	15133	16722	+	FGSG_11585	--	--	--	GO:0004497|monooxygenase activity; GO:0005506|iron ion binding; GO:0016705|oxidoreductase activity, acting on paired donors, with incorporation or reduction of molecular oxygen; GO:0020037|heme binding	ko:K15877|CYP55	ko00910|Nitrogen metabolism	1158	XP_011315569.1	XP_011315569.1 cytochrome P450 55A2 [Fusarium graminearum PH-1]	sp|Q00616|NOR1_FUSLI	sp|Q00616|NOR1_FUSLI Cytochrome P450 55A2 OS=Fusarium lichenicola GN=CYP55A2 PE=3 SV=1	_	_	_	_	_	PF00067.19|p450|Cytochrome P450|ESU08361|m.8:161-355
FGSG_11600	4.522017881	0.523539293	3.086487125	2.24E-44	1.32E-43	up	yes	4.468099556	4.643500983	4.454453104	0.404564324	0.571665739	0.594387815	1	44730	46697	+	FGSG_11600	--	--	--	--	--	--	1305	XP_011315577.1	XP_011315577.1 hypothetical protein FGSG_11600 [Fusarium graminearum PH-1]	_	_	_	_	_	_	_	_
FGSG_11655	4.896719138	1.046162887	2.215926341	4.16E-30	1.94E-29	up	yes	4.25305253	5.077804804	5.359300081	0.946621169	1.047122044	1.144745449	1	151510	153036	+	FGSG_11655	--	--	--	GO:0004497|monooxygenase activity; GO:0005506|iron ion binding; GO:0016705|oxidoreductase activity, acting on paired donors, with incorporation or reduction of molecular oxygen; GO:0020037|heme binding	--	--	1227	XP_011315623.1	XP_011315623.1 hypothetical protein FGSG_11655 [Fusarium graminearum PH-1]	sp|S0DS17|APF8_GIBF5	sp|S0DS17|APF8_GIBF5 Cytochrome P450 monooxygenase apf8 OS=Gibberella fujikuroi (strain CBS 195.34 / IMI 58289 / NRRL A-6831) GN=apf8 PE=1 SV=1	_	_	_	_	_	PF00067.19|p450|Cytochrome P450|ESU05138|m.77:6-359
FGSG_11656	0.616081802	0.203070546	1.555019994	7.43E-11	2.00E-10	up	yes	0.658842221	0.653379566	0.53602362	0.143452503	0.184337468	0.281421667	1	153701	160141	+	FGSG_11656	--	GO:0006633|fatty acid biosynthetic process	GO:0005835|fatty acid synthase complex	GO:0004313|[acyl-carrier-protein] S-acetyltransferase activity; GO:0004314|[acyl-carrier-protein] S-malonyltransferase activity; GO:0004318|enoyl-[acyl-carrier-protein] reductase (NADH) activity; GO:0004320|oleoyl-[acyl-carrier-protein] hydrolase activity; GO:0016295|myristoyl-[acyl-carrier-protein] hydrolase activity; GO:0016296|palmitoyl-[acyl-carrier-protein] hydrolase activity; GO:0047451|3-h…	ko:K00668|FAS1	ko00061|Fatty acid biosynthesis; ko01100|Metabolic pathways; ko01212|Fatty acid metabolism	6183	XP_011315624.1	XP_011315624.1 hypothetical protein FGSG_11656 [Fusarium graminearum PH-1]	sp|Q92215|TOXC_COCCA	sp|Q92215|TOXC_COCCA Putative fatty acid synthase subunit TOXC OS=Cochliobolus carbonum GN=TOXC PE=3 SV=1	_	_	_	_	_	PF00698.18|Acyl_transf_1|Acyl transferase domain|ESU05139|m.79:1680-2043;PF08354.7|DUF1729|Domain of unknown function (DUF1729)|ESU05139|m.79:1032-1088;PF01575.16|MaoC_dehydratas|MaoC like domain|ESU05139|m.79:1558-1660;PF16073.2|SAT|Starter unit:ACP transacylase in aflatoxin biosynthesis|ESU05139|m.79:186-442;PF13452.3|MaoC_dehydrat_N|N-terminal half of MaoC dehydratase|ESU05139|m.79:1299-1409
FGSG_11658	51.01495042	2.847680318	4.158286435	0	0	up	yes	49.2366299	50.91122022	52.89700112	3.222087116	3.066529566	2.254424274	1	171341	172428	-	FGSG_11658	--	--	--	--	--	--	1088	XP_011315629.1	XP_011315629.1 hypothetical protein FGSG_11658 [Fusarium graminearum PH-1]	_	_	_	_	_	_	_	PF00010.23|HLH|Helix-loop-helix DNA-binding domain|ESU05144|m.85:226-304
FGSG_11659	0.175100866	0.005152255	3.610707264	0.002723245	0.004287837	up	yes	0.18866061	0.197345755	0.139296232	0	0.015456764	0	1	177410	190857	-	FGSG_11659	--	GO:0019748|secondary metabolic process; GO:1900557|emericellamide biosynthetic process	--	GO:0016853|isomerase activity; GO:0016874|ligase activity; GO:0031177|phosphopantetheine binding	--	--	13407	XP_011315630.1	XP_011315630.1 hypothetical protein FGSG_11659 [Fusarium graminearum PH-1]	sp|C8VPS9|EASA_EMENI	sp|C8VPS9|EASA_EMENI Nonribosomal peptide synthetase easA OS=Emericella nidulans (strain FGSC A4 / ATCC 38163 / CBS 112.46 / NRRL 194 / M139) GN=easA PE=3 SV=1	_	_	_	_	_	PF00501.25|AMP-binding|AMP-binding enzyme|ESU05145|m.86:1-377;PF00501.25|AMP-binding|AMP-binding enzyme|ESU05145|m.86:1070-1472;PF00501.25|AMP-binding|AMP-binding enzyme|ESU05145|m.86:2160-2551;PF00501.25|AMP-binding|AMP-binding enzyme|ESU05145|m.86:3240-3638;PF00501.25|AMP-binding|AMP-binding enzyme|ESU05145|m.86:4325-4433;PF00668.17|Condensation|Condensation domain|ESU05145|m.86:633-904;PF00668…
FGSG_11740	3.960538348	0.859289253	2.191426416	3.49E-09	8.54E-09	up	yes	3.345189394	4.085073454	4.451352196	0.86639006	0.743898365	0.967579333	1	868199	868929	-	FGSG_11740	--	--	--	--	--	--	390	XP_011315925.1	XP_011315925.1 hypothetical protein FGSG_11740 [Fusarium graminearum PH-1]	_	_	_	_	_	_	_	_
FGSG_11741	926.6508834	407.4876786	1.185249633	0	0	up	yes	949.7482985	928.9894721	901.2148796	410.9937849	419.8195254	391.6497256	1	892170	892455	-	FGSG_11741	--	--	--	--	--	--	286	XP_011315932.1	XP_011315932.1 hypothetical protein FGSG_11741 [Fusarium graminearum PH-1]	_	_	_	_	_	_	_	_
FGSG_11748	14.63049655	4.982253915	1.552201266	6.14E-06	1.22E-05	up	yes	16.22855729	11.37984748	16.28308487	5.028156601	5.52610214	4.392503005	1	1077309	1077510	+	FGSG_11748	--	--	--	--	--	--	105	XP_011315993.1	XP_011315993.1 hypothetical protein FGSG_11748 [Fusarium graminearum PH-1]	_	_	_	_	_	_	_	_
FGSG_11749	16.49495827	4.583287424	1.845300524	5.88E-08	1.35E-07	up	yes	18.55680202	15.51797383	15.41009897	4.692946161	4.186441015	4.870475095	1	1078652	1078786	+	FGSG_11749	--	--	--	--	--	--	99	XP_011315994.1	XP_011315994.1 hypothetical protein FGSG_11749 [Fusarium graminearum PH-1]	_	_	_	_	_	_	_	_
FGSG_11750	65.37771165	31.94461721	1.03299513	3.26E-185	4.79E-184	up	yes	66.04427212	64.84216313	65.24669968	32.79875491	31.88595457	31.14914214	1	1079874	1081954	+	FGSG_11750	--	--	--	--	--	--	2081	SCB64038.1	SCB64038.1 unnamed protein product [Fusarium graminearum]	_	_	_	_	_	_	_	PF04082.15|Fungal_trans|Fungal specific transcription factor domain|ESU05510|m.579:2-131
FGSG_11753	5.425043826	0.840482058	2.675938963	1.13E-15	3.67E-15	up	yes	5.035456607	6.38939427	4.850280601	0.798799347	1.028795611	0.693851216	1	1103577	1104106	-	FGSG_11753	--	--	--	--	--	--	423	XP_011316002.1	XP_011316002.1 hypothetical protein FGSG_11753 [Fusarium graminearum PH-1]	_	_	_	_	_	_	_	_
FGSG_11770	4.174804239	1.850664938	1.169341853	0.000139156	0.000248603	up	yes	5.117696272	4.01478804	3.391928404	1.901157021	1.865563679	1.785274115	1	1496173	1496763	-	FGSG_11770	--	--	--	--	--	--	411	XP_011316144.1	XP_011316144.1 hypothetical protein FGSG_11770 [Fusarium graminearum PH-1]	_	_	_	_	_	_	_	_
FGSG_11772	6.319998809	3.031220959	1.05755459	1.64E-05	3.19E-05	up	yes	6.387305042	5.531870302	7.040821082	3.199736019	3.035169736	2.858757121	1	1550497	1550908	+	FGSG_11772	--	--	--	--	--	--	396	XP_011316166.1	XP_011316166.1 hypothetical protein FGSG_11772 [Fusarium graminearum PH-1]	_	_	_	_	_	_	_	_
FGSG_11773	24.606203	5.016884806	2.291871712	3.57E-42	2.04E-41	up	yes	26.21786707	24.27352788	23.32721404	5.683200855	4.879700285	4.487753279	1	1556731	1557057	-	FGSG_11773	--	--	--	--	--	--	327	XP_011316171.1	XP_011316171.1 hypothetical protein FGSG_11773 [Fusarium graminearum PH-1]	_	_	_	_	_	_	_	_
FGSG_11869	1.565182529	0.732385394	1.085278783	0.000168929	0.00029969	up	yes	1.490998701	1.567890097	1.636658787	0.788414955	0.644711916	0.764029311	1	3222848	3223972	-	FGSG_11869	--	--	--	--	--	--	1125	XP_011316722.1	XP_011316722.1 hypothetical protein FGSG_11869 [Fusarium graminearum PH-1]	_	_	_	_	_	_	_	_
FGSG_11900	1.990351565	0.82237471	1.26494854	0.001169038	0.001913266	up	yes	1.543476916	2.473879887	1.953697893	0.994700545	0.750829095	0.721594491	1	3638368	3639039	+	FGSG_11900	--	--	--	--	--	--	552	XP_009260453.1	XP_009260453.1 hypothetical protein FPSE_09061 [Fusarium pseudograminearum CS3096]	_	_	_	_	_	_	_	_
FGSG_11939	32.79874677	12.48639638	1.392568366	6.08E-21	2.30E-20	up	yes	30.73549954	31.94343152	35.71730925	10.81847589	11.56118737	15.07952587	1	4512090	4512374	-	FGSG_11939	--	--	--	--	--	--	285	XP_011317158.1	XP_011317158.1 hypothetical protein FGSG_11939 [Fusarium graminearum PH-1]	_	_	_	_	_	_	_	_
FGSG_11961	11.19694917	5.399991101	1.050695466	2.09E-30	9.81E-30	up	yes	11.8736639	10.17289396	11.54428966	5.034251336	5.850551319	5.315170647	1	4888006	4889985	+	FGSG_11961	--	--	--	--	--	--	1980	SCB64250.1	SCB64250.1 unnamed protein product [Fusarium graminearum]	_	_	_	_	_	_	_	_
FGSG_12009	90.00004828	31.9931006	1.49187438	0	0	up	yes	89.83822053	91.6054792	88.55644512	32.40078114	31.26924376	32.30927689	1	5822139	5823925	-	FGSG_12009	--	--	--	--	--	--	1737	XP_011317605.1	XP_011317605.1 hypothetical protein FGSG_12009 [Fusarium graminearum PH-1]	_	_	_	_	_	_	_	_
FGSG_12039	89.93171916	39.97530401	1.169520604	0	0	up	yes	93.9929425	90.15432942	85.64788557	40.71032962	40.20070937	39.01487304	1	6469505	6474809	-	FGSG_12039	--	GO:0071555|cell wall organization	GO:0005886|plasma membrane; GO:0016021|integral component of membrane; GO:0030659|cytoplasmic vesicle membrane	GO:0004100|chitin synthase activity	ko:K00698|CHS1	ko00520|Amino sugar and nucleotide sugar metabolism	4677	XP_011317820.1	XP_011317820.1 chitin synthase 6 [Fusarium graminearum PH-1]	sp|O13395|CHS6_USTMA	sp|O13395|CHS6_USTMA Chitin synthase 6 OS=Ustilago maydis (strain 521 / FGSC 9021) GN=CHS6 PE=3 SV=2	_	_	_	_	_	PF03142.12|Chitin_synth_2|Chitin synthase|ESU07335|m.3156:1061-1552;PF13641.3|Glyco_tranf_2_3|Glycosyltransferase like family 2|ESU07335|m.3156:1233-1410;PF13632.3|Glyco_trans_2_3|Glycosyl transferase family group 2|ESU07335|m.3156:1250-1462;PF00173.25|Cyt-b5|Cytochrome b5-like Heme/Steroid binding domain|ESU07335|m.3156:811-870;PF00063.18|Myosin_head|Myosin head (motor domain)|ESU07335|m.3156:17…
FGSG_12047	3.697127939	1.504117368	1.291824865	0.004542408	0.006990945	up	yes	2.243129914	4.897919702	3.9503342	1.237700086	2.353147889	0.921504127	1	6546408	6546680	-	FGSG_12047	--	GO:0045493|xylan catabolic process	GO:0005576|extracellular region	GO:0031176|endo-1,4-beta-xylanase activity	ko:K01181|E3.2.1.8,xynA	--	273	XP_011317842.1	XP_011317842.1 hypothetical protein FGSG_12047 [Fusarium graminearum PH-1]	sp|Q06562|XYN1_COCCA	sp|Q06562|XYN1_COCCA Endo-1,4-beta-xylanase I OS=Cochliobolus carbonum GN=XYL1 PE=1 SV=1	_	_	_	_	_	_
FGSG_12056	20.73309402	9.191090577	1.172754327	2.20E-25	9.35E-25	up	yes	20.42215523	21.27907448	20.49805235	9.897385091	7.6793245	9.99656214	1	6623291	6624074	+	FGSG_12056	--	--	--	--	--	--	734	XP_011317872.1	XP_011317872.1 hypothetical protein FGSG_12056 [Fusarium graminearum PH-1]	_	_	_	_	_	_	_	_
FGSG_12057	3.506106016	1.402306481	1.315925373	1.06E-15	3.45E-15	up	yes	3.636846985	3.784582304	3.09688876	1.474618404	1.182957645	1.549343394	1	6625507	6627504	+	FGSG_12057	--	--	--	--	--	--	1962	XP_011317873.1	XP_011317873.1 hypothetical protein FGSG_12057 [Fusarium graminearum PH-1]	_	_	_	_	_	_	_	_
FGSG_12110	2519.513955	321.7369582	2.969152759	0	0	up	yes	2526.622068	2510.942272	2520.977525	329.6588847	318.8819466	316.6700432	1	7333328	7333946	-	FGSG_12110	--	--	--	--	--	--	513	XP_011318165.1	XP_011318165.1 hypothetical protein FGSG_12110 [Fusarium graminearum PH-1]	_	_	_	_	_	_	_	_
FGSG_12112	8.270791942	3.123815269	1.401848609	4.47E-68	3.39E-67	up	yes	8.594483295	8.450793965	7.767098566	2.985109301	3.202131179	3.184205327	1	7344416	7347890	+	FGSG_12112	--	--	--	--	--	--	3417	XP_011318170.1	XP_011318170.1 hypothetical protein FGSG_12112 [Fusarium graminearum PH-1]	_	_	_	_	_	_	_	_
FGSG_12147	7.669326396	2.630249962	1.540305247	6.89E-10	1.76E-09	up	yes	6.838108797	7.617657465	8.552212926	2.538806939	2.77437505	2.577567896	1	8010879	8011290	+	FGSG_12147	--	--	--	--	--	--	366	XP_011318418.1	XP_011318418.1 hypothetical protein FGSG_12147 [Fusarium graminearum PH-1]	_	_	_	_	_	_	_	_
FGSG_12154	104.4832177	46.18109294	1.177722717	5.97E-102	5.84E-101	up	yes	100.4514715	109.0146302	103.9835513	46.37550582	50.12260794	42.04516505	1	8127685	8128694	-	FGSG_12154	--	GO:0006749|glutathione metabolic process; GO:0010731|protein glutathionylation	GO:0005783|endoplasmic reticulum; GO:0005789|endoplasmic reticulum membrane	GO:0004364|glutathione transferase activity; GO:0004602|glutathione peroxidase activity	ko:K00799|GST,gst	ko00480|Glutathione metabolism	898	XP_011318461.1	XP_011318461.1 hypothetical protein FGSG_12154 [Fusarium graminearum PH-1]	sp|P40582|GST1_YEAST	sp|P40582|GST1_YEAST Glutathione S-transferase 1 OS=Saccharomyces cerevisiae (strain ATCC 204508 / S288c) GN=GTT1 PE=1 SV=1	_	_	_	_	_	PF13417.3|GST_N_3|Glutathione S-transferase, N-terminal domain|ESU07976|m.4041:19-94;PF02798.17|GST_N|Glutathione S-transferase, N-terminal domain|ESU07976|m.4041:13-90;PF13409.3|GST_N_2|Glutathione S-transferase, N-terminal domain|ESU07976|m.4041:19-91;PF14497.3|GST_C_3|Glutathione S-transferase, C-terminal domain|ESU07976|m.4041:165-248;PF00043.22|GST_C|Glutathione S-transferase, C-terminal dom…
FGSG_12166	112.7128499	50.7246484	1.151736739	1.55E-298	3.12E-297	up	yes	117.5997937	111.0139322	109.5248239	50.60191948	50.43907632	51.13294939	1	8364881	8367094	+	FGSG_12166	--	--	--	--	--	--	2166	XP_011318542.1	XP_011318542.1 hypothetical protein FGSG_12166, partial [Fusarium graminearum PH-1]	_	_	_	_	_	_	_	_
FGSG_12169	27.99688224	8.00254774	1.805448437	2.93E-62	2.10E-61	up	yes	28.83246219	27.92009957	27.23808497	7.361017074	8.275127571	8.371498574	1	8464701	8465370	+	FGSG_12169	--	--	--	--	--	--	591	XP_011318577.1	XP_011318577.1 hypothetical protein FGSG_12169 [Fusarium graminearum PH-1]	_	_	_	_	_	_	_	_
FGSG_12170	52.12788848	18.01219827	1.532557161	1.21E-55	8.12E-55	up	yes	46.26325757	55.15056107	54.96984681	17.37388579	18.0774086	18.58530043	1	8465628	8466050	+	FGSG_12170	--	--	--	--	--	--	423	XP_011318578.1	XP_011318578.1 hypothetical protein FGSG_12170, partial [Fusarium graminearum PH-1]	_	_	_	_	_	_	_	PF11905.5|DUF3425|Domain of unknown function (DUF3425)|ESU08093|m.4221:17-135
FGSG_12180	21.715173	9.685858888	1.163927058	1.23E-42	7.05E-42	up	yes	22.65109967	21.03290218	21.46151715	9.582015445	9.608819393	9.866741825	1	8693234	8694325	+	FGSG_12180	--	--	--	GO:0018580|nitronate monooxygenase activity	ko:K00459|ncd2,npd	ko00910|Nitrogen metabolism	1005	XP_011318666.1	XP_011318666.1 hypothetical protein FGSG_12180 [Fusarium graminearum PH-1]	sp|O06179|Y1533_MYCTU	sp|O06179|Y1533_MYCTU Putative monooxygenase Rv1533 OS=Mycobacterium tuberculosis (strain ATCC 25618 / H37Rv) GN=Rv1533 PE=1 SV=1	_	_	_	_	_	PF03060.12|NMO|Nitronate monooxygenase|ESU08181|m.4345:111-225;PF01645.14|Glu_synthase|Conserved region in glutamate synthase|ESU08181|m.4345:97-211
FGSG_12192	6.392499585	3.0707524	1.055352517	0.000199446	0.00035171	up	yes	7.366243583	6.638244363	5.17301081	3.097344466	2.9702799	3.144632833	1	8774672	8775099	-	FGSG_12192	--	--	--	--	--	--	300	XP_011318693.1	XP_011318693.1 hypothetical protein FGSG_12192 [Fusarium graminearum PH-1]	_	_	_	_	_	_	_	_
FGSG_12206	1.814520957	0.500610719	1.837221993	4.38E-11	1.19E-10	up	yes	1.457088283	2.042225649	1.94424894	0.450282681	0.544951437	0.50659804	2	3354832	3356292	+	FGSG_12206	--	GO:0009405|pathogenesis	--	GO:0050448|beta-cyclopiazonate dehydrogenase activity	--	--	1407	XP_011320905.1	XP_011320905.1 hypothetical protein FGSG_12206 [Fusarium graminearum PH-1]	sp|Q2UG11|CPAO_ASPOR	sp|Q2UG11|CPAO_ASPOR Beta-cyclopiazonate dehydrogenase OS=Aspergillus oryzae (strain ATCC 42149 / RIB 40) GN=cpaO PE=1 SV=1	_	_	_	_	_	PF13450.3|NAD_binding_8|NAD(P)-binding Rossmann-like domain|ESU08406|m.7418:32-98;PF03486.11|HI0933_like|HI0933-like protein|ESU08406|m.7418:29-65;PF00890.21|FAD_binding_2|FAD binding domain|ESU08406|m.7418:29-69
FGSG_12309	5.346044915	2.29954693	1.213558197	1.12E-07	2.54E-07	up	yes	5.057071066	3.900639545	7.080424134	2.497001542	2.450252836	1.951386412	2	5127783	5128577	-	FGSG_12309	--	--	--	--	--	--	795	XP_011321544.1	XP_011321544.1 hypothetical protein FGSG_12309 [Fusarium graminearum PH-1]	_	_	_	_	_	_	_	_
FGSG_12321	336.7102446	117.7900023	1.515210896	0	0	up	yes	345.9761631	338.9750245	325.1795463	111.9827278	123.7303518	117.6569272	2	5255466	5256238	+	FGSG_12321	--	--	--	--	ko:K13690|CMT1	--	717	XP_011321591.1	XP_011321591.1 hypothetical protein FGSG_12321, partial [Fusarium graminearum PH-1]	_	_	_	_	_	_	_	PF11735.5|CAP59_mtransfer|Cryptococcal mannosyltransferase 1|ESU09092|m.8355:160-227
FGSG_12344	91.05985513	24.73788938	1.879668099	0	0	up	yes	90.67387206	90.09874872	92.40694461	25.75172161	24.34576467	24.11618187	2	5573193	5574336	-	FGSG_12344	--	GO:0006567|threonine catabolic process	--	GO:0004793|threonine aldolase activity	ko:K01620|ltaE	ko00260|Glycine, serine and threonine metabolism; ko01100|Metabolic pathways; ko01110|Biosynthesis of secondary metabolites; ko01130|Biosynthesis of antibiotics; ko01230|Biosynthesis of amino acids	1144	XP_011321714.1	XP_011321714.1 hypothetical protein FGSG_12344 [Fusarium graminearum PH-1]	sp|O50584|LTAE_PSEUN	sp|O50584|LTAE_PSEUN Low specificity L-threonine aldolase OS=Pseudomonas sp. (strain NCIMB 10558) GN=ltaE PE=1 SV=1	_	_	_	_	_	PF01212.18|Beta_elim_lyase|Beta-eliminating lyase|ESU09215|m.8522:32-309;PF00155.18|Aminotran_1_2|Aminotransferase class I and II|ESU09215|m.8522:34-200;PF00266.16|Aminotran_5|Aminotransferase class-V|ESU09215|m.8522:58-192
FGSG_12388	83.24445098	31.27777622	1.411928281	2.26E-81	1.92E-80	up	yes	85.68517716	82.55165138	81.49652441	29.27182965	33.6933206	30.86817841	2	6077604	6078144	+	FGSG_12388	--	--	--	--	--	--	417	XP_011321942.1	XP_011321942.1 hypothetical protein FGSG_12388 [Fusarium graminearum PH-1]	_	_	_	_	_	_	_	_
FGSG_12451	3.259435859	0.348445797	3.18921484	4.01E-12	1.14E-11	up	yes	2.726304815	3.842867885	3.209134877	0.23004638	0.586922613	0.228368397	2	7103983	7104496	+	FGSG_12451	--	--	--	--	--	--	459	EYB32699.1	EYB32699.1 hypothetical protein FG05_12451 [Fusarium graminearum]	_	_	_	_	_	_	_	_
FGSG_12495	570.7346425	135.5563809	2.073845963	0	0	up	yes	571.5823367	578.4033468	562.2182439	134.6834695	139.219891	132.7657823	2	7595210	7596128	+	FGSG_12495	--	--	GO:0005737|cytoplasm	GO:0030798|trans-aconitate 2-methyltransferase activity	ko:K00598|tam	--	919	EYB25610.1	EYB25610.1 hypothetical protein FG05_12495 [Fusarium graminearum]	sp|Q1QJC0|TAM_NITHX	sp|Q1QJC0|TAM_NITHX Trans-aconitate 2-methyltransferase OS=Nitrobacter hamburgensis (strain DSM 10229 / NCIMB 13809 / X14) GN=tam PE=3 SV=1	_	_	_	_	_	PF13649.3|Methyltransf_25|Methyltransferase domain|ESU10077|m.9642:70-161;PF13847.3|Methyltransf_31|Methyltransferase domain|ESU10077|m.9642:67-184;PF08241.9|Methyltransf_11|Methyltransferase domain|ESU10077|m.9642:71-165;PF13489.3|Methyltransf_23|Methyltransferase domain|ESU10077|m.9642:52-169;PF08242.9|Methyltransf_12|Methyltransferase domain|ESU10077|m.9642:71-163;PF05175.11|MTS|Methyltransfer…
FGSG_12531	40.2034888	19.18517622	1.0669357	8.55E-36	4.40E-35	up	yes	40.09226159	40.91011061	39.6080942	18.37615837	19.759028	19.4203423	2	8044355	8044923	-	FGSG_12531	--	--	--	--	--	--	516	XP_011322767.1	XP_011322767.1 hypothetical protein FGSG_12531 [Fusarium graminearum PH-1]	_	_	_	_	_	_	_	_
FGSG_12555	1383.34917	654.7912406	1.07904682	0	0	up	yes	1406.940653	1356.340102	1386.766754	669.8657545	659.2164679	635.2914993	2	8331161	8331682	+	FGSG_12555	--	--	--	--	--	--	471	PTD06683.1	PTD06683.1 hypothetical protein FCULG_00005304, partial [Fusarium culmorum]	_	_	_	_	_	_	_	_
FGSG_12563	108.4135634	49.15143312	1.141079449	0	0	up	yes	108.8494307	105.9921192	110.3991403	47.9327488	50.43051254	49.09103804	2	8457863	8461860	+	FGSG_12563	--	--	--	--	--	--	3003	XP_011322947.1	XP_011322947.1 hypothetical protein FGSG_12563 [Fusarium graminearum PH-1]	_	_	_	_	_	_	_	PF01266.21|DAO|FAD dependent oxidoreductase|ESU10448|m.10127:42-407;PF02469.19|Fasciclin|Fasciclin domain|ESU10448|m.10127:621-748;PF02469.19|Fasciclin|Fasciclin domain|ESU10448|m.10127:762-904;PF13450.3|NAD_binding_8|NAD(P)-binding Rossmann-like domain|ESU10448|m.10127:45-78;PF00890.21|FAD_binding_2|FAD binding domain|ESU10448|m.10127:42-85
FGSG_12607	2464.620606	1050.341948	1.230498613	0	0	up	yes	2470.196775	2459.964804	2463.700239	1031.101451	1064.180993	1055.743398	3	225898	226577	-	FGSG_12607	--	--	--	--	--	--	629	XP_011323206.1	XP_011323206.1 hypothetical protein FGSG_12607 [Fusarium graminearum PH-1]	_	_	_	_	_	_	_	_
FGSG_12669	36.94471611	18.02963156	1.034588617	4.81E-57	3.28E-56	up	yes	37.2897455	36.9239732	36.62042962	18.89117041	18.42247048	16.77525378	3	953016	954142	+	FGSG_12669	--	GO:0009310|amine catabolic process	--	GO:0008660|1-aminocyclopropane-1-carboxylate deaminase activity; GO:0030170|pyridoxal phosphate binding	--	--	1081	XP_011323515.1	XP_011323515.1 1-aminocyclopropane-1-carboxylate deaminase [Fusarium graminearum PH-1]	sp|Q5KMX3|1A1D_CRYNJ	sp|Q5KMX3|1A1D_CRYNJ Probable 1-aminocyclopropane-1-carboxylate deaminase OS=Cryptococcus neoformans var. neoformans serotype D (strain JEC21 / ATCC MYA-565) GN=CNB00190 PE=3 SV=1	_	_	_	_	_	PF00291.22|PALP|Pyridoxal-phosphate dependent enzyme|ESU10939|m.10849:21-333
[truncated: 945 more rows]
